# Supplementary material for: Computational prediction of the osmoregulation network in Synechococcus sp. WH8102
Source: BMC Genomics. 2010 May 10;11:291. doi: 10.1186/1471-2164-11-291 (PMC2874817; doi:10.1186/1471-2164-11-291)
Supplement: Additional file 2 — Gene Mapping from C.glut to WH8102. This file contains genes mapped from the template organism C.glut to WH8102 in the initial osmoregulation network. The file has nine columns: basic gene information including synonym, GI number and symbol in the first-fifth columns, operon information if applicable in the sixth column, and comparison of protein domain architecture if applicable in the seventh-ninth columns. The score in the seven column measures the similarity of protein domain architectures: 1 and 0 means completely identical and different, respectively, and values between them means partially identical. [file 1471-2164-11-291-S2.XLS]

## Sheet: Sheet1
Template Gene GI	Template gene synonym	Template gene symbol	Target gene GI	Target gene synonym	Operon	Domain Architecture Similarity	Domain architecture of template gene	Domain architecture of target gene
62389643	YP_225045	MtrB	33865087	SYNW0551	SYNW0551-0552
62389642	YP_225044	MtrA	33866776	SYNW2246	SYNW2246-2250
