# Supplementary material for: Computational prediction of the osmoregulation network in Synechococcus sp. WH8102
Source: BMC Genomics. 2010 May 10;11:291. doi: 10.1186/1471-2164-11-291 (PMC2874817; doi:10.1186/1471-2164-11-291)
Supplement: Additional file 3 — Gene Mapping from E.coli to WH8102. This file contains genes mapped from the template organism E.coli to WH8102 in the initial osmoregulation network. The file has nine columns: basic gene information including synonym, GI number and symbol in the first-fifth columns, operon information if applicable in the sixth column, and comparison of protein domain architecture if applicable in the seventh-ninth columns. The score in the seven column measures the similarity of protein domain architectures: 1 and 0 means completely identical and different, respectively, and values between them means partially identical. [file 1471-2164-11-291-S3.XLS]

## Sheet: Sheet1
Template Gene GI	Template gene synonym	Template gene symbol	Target gene GI	Target gene synonym	Operon	Domain Architecture Similarity	Domain architecture of template gene	Domain architecture of target gene
16128297	b0312	BetB	33866488	SYNW1956		0.99	PF00171	PF00171
16128299	b0314	BetT	33864765	SYNW0229	SYNW0229-0233	0.99	PF02028	PF02028
16131281	b3404	EnvZ	33865341	SYNW0807	SYNW0807-0808	1	PF00672,PF00512,PF02518	PF00672,PF00512,PF02518
16128013	b0019	NhaA
16128014	b0020	NhaR
16129149	b1186	NhaB
16128674	b0698	KdpA
16128673	b0697	KdpB
16128672	b0696	KdpC
16128671	b0695	KdpD
16128670	b0694	KdpE	33865342	SYNW0808	SYNW0807-0808	0.99	PF00486,PF00072	PF00072,PF00486
94541101	b4513	KdpF
16130152	b2215	OmpC
16128896	b0929	OmpF
16131282	b3405	OmpR	33865342	SYNW0808	SYNW0807-0808	0.99	PF00072,PF00486	PF00072,PF00486
16129848	b1896	OtsA	33865815	SYNW1281	SYNW1279-1286	0.99	PF00982	PF00982
16129849	b1897	OtsB
16129089	b1126	PotA	33866078	SYNW1544		0.99	PF00005,PF08402	PF00005,PF08402
162135921	b1125	PotB
16129087	b1124	PotC
16129086	b1123	PotD
16128822	b0854	PotF
90111177	b0855	PotG	33866078	SYNW1544		0.99	PF00005,PF08402	PF00005,PF08402
16128824	b0856	PotH
16128825	b0857	PotI
16131937	b4111	ProP	33867024	SYNW2494	SYNW2494-2495
16130591	b2677	ProV	33866447	SYNW1915	SYNW1915-1917	0.562114	PF00005,PF00571	PF00005
16130592	b2678	ProW	33866448	SYNW1916	SYNW1915-1917	0.99	PF00528	PF00528
16130593	b2679	ProX	33866449	SYNW1917	SYNW1915-1917	0.99	PF04069	PF04069
16130839	b2938	SpeA	33866889	SYNW2359		0.99	PF02784,PF00278	PF02784,PF00278
16131169	b3290	TrkA	33866701	SYNW2169	SYNW2165-2170	0.477591	PF02254,PF02080,PF02254,PF02080	PF02254
16131229	b3350	TrkB
16128041	b0047	TrkC(kefC)
49176400	b3747	TrkD(kup)
16129252	b1291	TrkE(sapD)	33866855	SYNW2325		0.503453	PF00005,PF08352	PF00005,PF00005
16129324	b1363	TrkG
49176432	b3849	TrkH	33866700	SYNW2168	SYNW2165-2170	0.99	PF02386	PF02386
