# Supplementary material for: Computational prediction of the osmoregulation network in Synechococcus sp. WH8102
Source: BMC Genomics. 2010 May 10;11:291. doi: 10.1186/1471-2164-11-291 (PMC2874817; doi:10.1186/1471-2164-11-291)
Supplement: Additional file 5 — Gene Mapping from PCC6803 to WH8102. This file contains genes mapped from the template organism PCC6803 to WH8102 in the initial osmoregulation network. The file has nine columns: basic gene information including synonym, GI number and symbol in the first-fifth columns, operon information if applicable in the sixth column, and comparison of protein domain architecture if applicable in the seventh-ninth columns. The score in the seven column measures the similarity of protein domain architectures: 1 and 0 means completely identical and different, respectively, and values between them means partially identical. [file 1471-2164-11-291-S5.XLS]

## Sheet: Sheet1
Template Gene GI	Template gene synonym	Template gene symbol	Target gene GI	Target gene synonym	Operon	Domain Architecture Similarity	Domain architecture of template gene	Domain architecture of target gene
16332282	slr1176	Agp	33865652	SYNW1118		0.99	PF00483	PF00483
16332201	slr0747	GgtA	33866461	SYNW1929		0.99	PF08402,PF00005	PF00005,PF08402
16332018	slr0529	GgtB
16332019	slr0530	GgtC	33865817	SYNW1283	SYNW1279-1286	0.99	PF00528	PF00528
16332020	slr0531	GgtD	33865818	SYNW1284	SYNW1279-1286	0.99	PF00528	PF00528
16330944	sll1566	GgpS	33865815	SYNW1281	SYNW1279-1286
16332200	slr0746	GgpP	33865394	SYNW0860
16331222	sll0306	SigB	33866155	SYNW1621		0.996	PF04539,PF04542,PF04545,PF00140	PF00140,PF04542,PF04539,PF04545
16329179	slr1312	SpeA	33866889	SYNW2359		0.99	PF02784,PF00278	PF02784,PF00278
16332143	slr0662	SpeA	33866889	SYNW2359		0.99	PF02784,PF00278	PF02784,PF00278
16331983	sll0045	SpsA	33867050	SYNW2520		0.691415	PF00862,PF05116,PF00534	PF00534,PF05116
16332047	sll0493	KtrA	33866701	SYNW2169	SYNW2165-2170
16330608	slr1509	KtrB	33866700	SYNW2168	SYNW2165-2170
16330607	slr1508	KtrE	33865197	SYNW0663	SYNW0663-0667
16330520	slr1728	KdpA
16330521	slr1729	KdpB
16330523	slr1730	KdpC
16330524	slr1731	KdpD
16331534	sll0689	NhaS3	33864693	SYNW0157		0.99	PF00999	PF00999
C7 should be SYNW0102, see T1 and S7
