# Supplementary material for: Computational prediction of the osmoregulation network in Synechococcus sp. WH8102
Source: BMC Genomics. 2010 May 10;11:291. doi: 10.1186/1471-2164-11-291 (PMC2874817; doi:10.1186/1471-2164-11-291)
Supplement: Additional file 6 — Expanded Model of Osmoregulation in WH8102. This file contains an expanded model of osmoregulation network in WH8102, including basic gene information (gene synonym, symbol, GI number and annotation) in the first-second and tenth-eleventh columns, computational evidences about cross-organism mapping in the third column and network expanding by guilt-by-association with co-operon, co-interaction, co-regulon and co-evolution information in the four-seven columns, and microarray experimental evidences in the eighth-ninth columns. "X" in the third column means the gene is mapped from a template organism, and "X" in the seven column means that the gene is recruited by sigma 38 regulon. [file 1471-2164-11-291-S6.XLS]

## Sheet: S7 Expanded Model of Osmoregula
Gene synonym	Gene symbol	Is in initial network?	Operon	Protein-protein interaction	Phylogenetic profile	Sigma 38 Regulon	Gene expression	Evidence	Gene GI	Gene annotation
SYNW0001	dnaN					X	1.58678	Putative	33864540	DNA polymerase III subunit beta
SYNW0029	murC					X	0.424308	Putative	33864565	Probable UDP-N-acetylmuramate-alanine ligase
SYNW0034	accB			SYNW1956			0.750934	Putative	33864570	biotin carboxyl carrier protein (BCCP) subunit of acetyl-CoA carboxylase
SYNW0101	-		SYNW0101-0102				1.03051	Putative	33864637	MgtE family, putative magnesium transport protein
SYNW0102	rpoD	X					4.365	Putative	33864638	Type II alternative RNA polymerase sigma factor, sigma-70 family
SYNW0125	-			SYNW2246			1.57294	Putative	33864661	putative sugar-binding protein
SYNW0134	smpB			SYNW2359			1.13826	Putative	33864670	SsrA-binding protein
SYNW0141	tktA					X	0.932642	Putative	33864677	transketolase
SYNW0157	NhaS3	X		SYNW2169			0.816669	Validated	33864693	putative Na+/H+ antiporter, CPA2 family
SYNW0169	pfs					X		Validated	33864705	possible MTA/SAH nucleosidase
SYNW0191	galE					X	0.92855	Putative	33864727	UDP-glucose 4-epimerase
SYNW0219	-					X	1.07887	Putative	33864755	probable deoxyribodipyrimidine photolyase
SYNW0229	betT	X						Putative	33864765	putative glycine betaine transporter, BCCT family
SYNW0230	solA		SYNW0229-0233					Validated	33864766	putative sarcosine oxidase
SYNW0231	-		SYNW0229-0233					Putative	33864767	hypothetical protein
SYNW0232	-		SYNW0229-0233					Validated	33864768	possible leucine dehydrogenase
SYNW0233	-		SYNW0229-0233					Validated	33864769	hypothetical protein
SYNW0412	-			SYNW2520				Putative	33864948	hypothetical protein
SYNW0551	mtrB	X					0.984994	Validated	33865087	two-component sensor histidine kinase
SYNW0552	purD		SYNW0551-0552				1.14846	Putative	33865088	phosphoribosylglycinamide synthetase
SYNW0587	-					X	0.22	Putative	33865121	DNA binding protein HU
SYNW0637	fumC					X	1.15504	Putative	33865171	fumarate hydratase
SYNW0641	-			SYNW2520				Putative	33865175	possible glycosyltransferase
SYNW0645	-			SYNW2520				Putative	33865179	putative glycosyltransferase family 2 protein
SYNW0663	-	X					0.419823	Putative	33865197	probable glycosyltransferase
SYNW0664	-		SYNW0663-0667					Putative	33865198	multidrug efflux transporter, MFS family
SYNW0665	-		SYNW0663-0667				1.38163	Putative	33865199	possible Recombination protein O (RecO)
SYNW0666	-		SYNW0663-0667				0.811998	Putative	33865200	Putative deoxyribose-phosphate aldolase
SYNW0667	lrtA		SYNW0663-0667				0.13	Putative	33865201	light repressed protein A homolog
SYNW0671	-					X	1.03435	Putative	33865205	branched-chain alpha-keto acid dehydrogenase subunit E2
SYNW0689	-				SYNW1283,SYNW1284,SYNW1285			Putative	33865223	hypothetical protein
SYNW0714	-					X	0.910843	Putative	33865248	hypothetical protein
SYNW0729	-			SYNW0663			0.588724	Putative	33865263	hypothetical protein
SYNW0746	-				SYNW1283,SYNW1284,SYNW1285			Putative	33865280	putative phosphoglycerate mutase family protein
SYNW0754	-				SYNW2436,SYNW0860			Putative	33865288	hypothetical protein
SYNW0765	-				SYNW2436,SYNW2434			Putative	33865299	hypothetical protein
SYNW0798	-			SYNW1913			0.926832	Putative	33865332	Putative transcriptional regulator, ArsR family
SYNW0807	envZ	X			ALL:SYNW0807,SYNW0808			Validated	33865341	two-component sensor histidine kinase
SYNW0808	ompR	X			ALL:SYNW0807,SYNW0808			Putative	33865342	two-component response regulator
SYNW0840	-					X	0.815713	Putative	33865374	ABC transporter, substrate binding protein for amino acids
SYNW0847	-					X		Putative	33865381	possible alkylated DNA repair protein
SYNW0853	-				SYNW1283,SYNW1284,SYNW1285			Putative	33865387	hypothetical protein
SYNW0860	ggpP	X					2.57114	Putative	33865394	putative glucosylglycerolphosphate phosphatase
SYNW0907	-					X	1.21076	Putative	33865441	BolA family protein
SYNW0944	cad					X	1.03111	Putative	33865478	Orn/Lys/Arg decarboxylase family 1
SYNW1232	-			SYNW1916				Putative	33865766	Possible type 3 alternative RNA polymerase sigma factor
SYNW1250	dacB				SYNW2436,SYNW2434		1.15941	Putative	33865784	putative D-Ala-D-Ala carboxypeptidase 3 family (S13)
SYNW1270	pstC					X	1.99668	Putative	33865804	putative phosphate ABC transporter
SYNW1271	pstA					X	1.53068	Putative	33865805	putative phosphate ABC transporter
SYNW1272	-					X	1.47646	Putative	33865806	putative phosphate ABC transporter, ATP binding subunit
SYNW1279	rpmB		SYNW1279-1286				1.71325	Putative	33865813	50S ribosomal protein L28
SYNW1280	-		SYNW1279-1286				1.50316	Putative	33865814	Alkyl hydroperoxide reductase/ Thiol specific antioxidant/ Mal allergens family protein
SYNW1281	ggpS	X		ALL:SYNW1281,SYNW2520		X	10.7	Validated	33865815	glucosyl-glycerol-phosphate synthase
SYNW1282	-		SYNW1279-1286		SYNW1283,SYNW1284,SYNW1285			Validated	33865816	ABC transporter, likely sugar solute binding protein
SYNW1283	-	X						Validated	33865817	ABC transporter for possibly for trehalose/maltose, membrane component
SYNW1284	-	X						Putative	33865818	ABC transporter, likely for trehalose/maltose, membrane component
SYNW1285	ggtA	X					0.9298	Putative	33865819	ABC transporter possibly for trehalose/maltose, ATP binding component
SYNW1286	-		SYNW1279-1286				1.84111	Putative	33865820	ABC transporter, substrate binding protein component, possibly phosphate
SYNW1416	-			SYNW1917			1.26869	Putative	33865950	ABC transporter, nitrate-like
SYNW1526	-				SYNW1285		1.09053	Putative	33866060	hypothetical protein
SYNW1527	-				SYNW1285		0.93951	Putative	33866061	hypothetical protein
SYNW1530	coxC				SYNW1283,SYNW1284,SYNW1285		0.698116	Putative	33866064	possible cytochrome c oxidase subunit III
SYNW1531	-				SYNW1285			Putative	33866065	hypothetical protein
SYNW1533	gshR					X		Putative	33866067	probable glutathione reductase (NADPH)
SYNW1544	potA	X					1.19182	Putative	33866078	ABC transporter, ATP binding component, possibly iron transporter
SYNW1621	sigS	X						Putative	33866155	Type II alternative RNA polymerase sigma factor, sigma-70 family
SYNW1634	argD					X	0.614843	Putative	33866168	acetylornithine aminotransferase
SYNW1644	ftsZ					X	1.1279	Putative	33866178	cell division protein FtsZ
SYNW1746	ilvB					X	0.780022	Putative	33866278	acetolactate synthase 3 catalytic subunit
SYNW1759	tal					X	0.757327	Putative	33866291	transaldolase/EF-hand domain-containing protein
SYNW1807	-					X	2.41093	Putative	33866339	exodeoxyribonuclease III
SYNW1884	sppA					X	0.944771	Putative	33866416	signal peptide peptidase SppA (protease IV)
SYNW1913	sdmT	X		ALL:SYNW1913,SYNW1914				Validated	33866445	putative sarcosine-dimethylglycine methyltransferase
SYNW1914	gsmT	X		ALL:SYNW1913,SYNW1914				Validated	33866446	putative glycine-sarcosine methyltransferase
SYNW1915	proV	X		ALL:SYNW1915,SYNW1916	ALL:SYNW1915,SYNW1916	X		Validated	33866447	ABC transporter superfamily for glycine betaine/proline, ATP binding
SYNW1916	proW	X		ALL:SYNW1916,SYNW1917	ALL:SYNW1915,SYNW1916	X		Putative	33866448	ABC transporter, glycine betaine/proline family, membrane component
SYNW1917	proX	X		ALL:SYNW1916,SYNW1917	ALL:SYNW1915,SYNW1916,SYNW1917	X		Putative	33866449	ABC transporter binding protein, glycine betaine/proline family
SYNW1922	-					X	0.871216	Putative	33866454	aspartoacylase
SYNW1934	dnaJ3					X	9.6	Putative	33866466	DnaJ3 protein
SYNW1956	betB	X				X		Putative	33866488	putative aldehyde dehydrogenase
SYNW2049	recF					X	1.69407	Putative	33866581	putative DNA repair and genetic recombination protein RecF
SYNW2099	-				SYNW2436,SYNW2434			Putative	33866631	phage integrase family
SYNW2141	-			SYNW1914			1.94647	Putative	33866673	probable sterol-C-methyltransferase
SYNW2156	YS02621					X		Putative	33866688	putative RND family multidrug-efflux transporter
SYNW2157	-					X	0.643364	Putative	33866689	hypothetical protein
SYNW2165	-		SYNW2165-2170				2.83886	Putative	33866697	putative NADH dehydrogenase, transport associated
SYNW2166	-		SYNW2165-2170				1.50423	Putative	33866698	putative GTP-binding protein, transporter associated
SYNW2167	-		SYNW2165-2170				1.38568	Putative	33866699	putative sodium/sulfate transporter, DASS family
SYNW2168	ntpJ	X			ALL:SYNW2168,SYNW2169		0.583706	Putative	33866700	possible sodium transporter, Trk family
SYNW2169	-	X			ALL:SYNW2168,SYNW2169		1.13084	Putative	33866701	putative potassium channel, VIC family
SYNW2170	anmK		SYNW2165-2170				1.18117	Putative	33866702	anhydro-N-acetylmuramic acid kinase
SYNW2187	-					X	1.14516	Putative	33866719	putative RND family outer membrane efflux protein
SYNW2220	-					X	0.926655	Putative	33866752	hypothetical protein
SYNW2236	rpaA			SYNW0551			0.888515	Putative	33866766	two-component response regulator
SYNW2246	mtrA	X					0.501721	Putative	33866776	two-component response regulator
SYNW2247	plsX		SYNW2246-2250				1.21671	Putative	33866777	fatty acid/phospholipid synthesis protein
SYNW2248	fabH		SYNW2246-2250				0.722926	Putative	33866778	3-oxoacyl-(acyl carrier protein) synthase III
SYNW2249	fabD		SYNW2246-2250				1.25626	Putative	33866779	Malonyl coenzyme A-acyl carrier protein transacylase
SYNW2250	plsC		SYNW2246-2250				0.965799	Putative	33866780	putative 1-acyl-sn-glycerol-3-phosphate acyltransferase
SYNW2260	rbcR					X	0.710224	Putative	33866790	putative Rubisco transcriptional regulator
SYNW2268	-					X	0.951815	Putative	33866798	possible transcriptional regulator
SYNW2289	-			SYNW0551			0.885897	Validated	33866819	two-component response regulator
SYNW2324	spoT			SYNW1956			0.399052	Putative	33866854	guanosine-3',5'-bis(diphosphate) 3'-diphosphatase, (ppGpp)ase
SYNW2359	speA	X					1.24244	Putative	33866889	arginine decarboxylase
SYNW2434	gpgS	X						Putative	33866964	mannosyl-3-phosphoglycerate phosphatase
SYNW2435	-		SYNW2434-2435					Putative	33866965	putative sucrose phosphorylase
SYNW2436	gpgP	X						Validated	33866966	hypothetical protein
SYNW2463	-					X		Putative	33866993	nitrate transporter, MFS family
SYNW2471	-				SYNW2436,SYNW2434			Putative	33867001	hypothetical protein
SYNW2486	-			SYNW1917			5.7	Putative	33867016	putative cyanate ABC transporter
SYNW2494	proP	X				X		Putative	33867024	multidrug efflux transporter, MFS family
SYNW2495	ppk		SYNW2494-2495				0.621065	Putative	33867025	polyphosphate kinase
SYNW2507	-					X	2.14264	Putative	33867037	ABC transporter, substrate binding protein, phosphate
SYNW2520	sps	X		ALL:SYNW1281,SYNW2520			1.75852	Putative	33867050	putative sucrose phosphate synthase
