# Supplementary material for: Computational prediction of the osmoregulation network in Synechococcus sp. WH8102
Source: BMC Genomics. 2010 May 10;11:291. doi: 10.1186/1471-2164-11-291 (PMC2874817; doi:10.1186/1471-2164-11-291)
Supplement: Additional file 7 — Sigma 38 Dependent Genes Mapping from E. coli to PCC6803. This file contains genes in sigma 38 regulon mapped from the template organism E. coli to PCC6803. The file has thirteen columns: basic gene information including synonym, GI number and symbol in the first-sixth columns, operon information if applicable in the sixth column, comparison information of protein domain architecture if applicable in the seventh-ninth columns, and microarray experimental data in the tenth-eleventh columns. The score in the seven column measures the similarity of protein domain architectures: 1 and 0 means completely identical and different, respectively, and values between them means partially identical. [file 1471-2164-11-291-S7.XLS]

## Sheet: Sheet1
Template Gene GI	Template gene synonym	Template gene symbol	Target gene GI	Target gene synonym	Operon	Domain Architecture Similarity	Domain architecture of template gene	Domain architecture of target gene	Gene expression	Literature for gene expression (Pubmed ID)
16129848	b1896	otsA	16330944	sll1566		0.99	PF00982	PF00982	10.7	11779175
16131799	b3961	oxyR	16330516	sll1594		0.99	PF00126,PF03466	PF00126,PF03466	3.2	11779175
16129703	b1749	xthA	16331188	sll1854	sll1852 sll1853 sll1854	0.99	PF03372	PF03372	2.41093	15471853
16128703	b0728	sucC	16329536	sll1023	sll1022 sll1023	0.562114	PF08442,PF00549	PF08442	2.14685	15471853
16131596	b3728	pstS	16331543	sll0680		0.99	PF01547	PF01547	2.14264	15471853
16131595	b3727	pstC	16331542	sll0681		0.99	PF00528	PF00528	1.99668	15471853
16131592	b3724	phoU	16329285	slr0741		0.99	PF01895,PF01895	PF01895,PF01895	1.9651	15471853
16131568	b3700	recF	16330164	sll1277		0.99	PF02463	PF02463	1.69407	15471853
16131386	b3514	mdtF	16330661	slr2131		0.99	PF00873	PF00873	1.58839	15471853
16131569	b3701	dnaN	16329463	slr0965		1	PF00712,PF02767,PF02768	PF00712,PF02767,PF02768	1.58678	15471853
16128966	b1000	cbpA	16329714	sll1933		0.99	PF00226,PF01556	PF00226,PF01556	1.48907	15471853
16128944	b0978	appC	16329777	slr1379	slr1379 slr1380	0.99	PF01654	PF01654	1.35058	15471853
90111135	b0435	bolA	16329669	ssr3122		0.99	PF01722	PF01722	1.21076	15471853
16129569	b1611	fumC	16331402	slr0018		0.99	PF00206	PF00206	1.15504	15471853
16131380	b3508	yhiD	16331396	slr0014		0.99	PF02308	PF02308	1.13898	15471853
16128945	b0979	appB	16329778	slr1380	slr1379 slr1380	0.99	PF02322	PF02322	1.13221	15471853
16130008	b2068	alkA	16331437	slr0231	slr0230 slr0231	0.562114	PF06029,PF00730	PF00730	1.12848	15471853
16128088	b0095	ftsZ	16330088	sll1633		0.99	PF00091,PF03953	PF00091,PF03953	1.1279	15471853
16128683	b0708	phr	16330382	slr0854	slr0852 slr0853 slr0854	0.99	PF00875,PF03441	PF00875,PF03441	1.07887	15471853
16129233	b1272	sohB	16330327	sll1703	sll1702 sll1703 sll1704	0.503453	PF08496,PF01343	PF01343,PF01343	1.06942	15471853
16130575	b2661	gabD	16331292	slr0370		0.99	PF00171	PF00171	1.03868	15471853
16128702	b0727	sucB	16331208	sll1841		1	PF00364,PF02817,PF00198	PF00364,PF02817,PF00198	1.03435	15471853
16128179	b0186	ldcC	16329381	sll1683	sll1682 sll1683	0.622114	PF03709,PF01276,PF03711	PF01276,PF01276,PF03711	1.03111	15471853
16129452	b1493	gadB	16329656	sll1641		0.99	PF00282	PF00282	1.01447	15471853
16131389	b3517	gadA	16329656	sll1641		0.99	PF00282	PF00282	1.01447	15471853
16129003	b1040	csgD	16331237	ssl0564	sll0296 ssl0564	0.99	PF00196	PF00196	0.951815	15471853
16130390	b2465	tktB	16329902	sll1070		1	PF00456,PF02779,PF02780	PF00456,PF02779,PF02780	0.932642	15471853
49176045	b0759	galE	16330543	sll0244		0.99	PF01370	PF01370	0.92855	15471853
49176282	b2912	ygfA	16329651	sll1643		0.99	PF01812	PF01812	0.910843	15471853
16129196	b1235	rssB	16329618	slr1042	slr1042 slr1043	0.99	PF00072	PF00072	0.90487	15471853
16130823	b2922	yggE	16331445	slr0431		0.99	PF04402	PF04402	0.903545	15471853
16131593	b3725	pstB	16330432	slr1250		0.99	PF00005	PF00005	0.874664	15471853
16131372	b3500	gor	16329347	slr1096	slr1096 slr1097	0.99	PF02852,PF07992,PF00070	PF07992,PF00070,PF02852	0.862552	15471853
16128831	b0863	artI	16330909	sll1104	sll1102 sll1103 sll1104	0.99	PF00497	PF00497	0.815713	15471853
16131594	b3726	pstA	16330431	slr1249	slr1248 slr1249	0.99	PF00528	PF00528	0.812192	15471853
16128839	b0871	poxB	16330569	slr2088		1	PF02776,PF00205,PF02775	PF02776,PF00205,PF02775	0.780022	15471853
16130389	b2464	talA	16329404	slr1793		0.503453	PF00923	PF00923,PF00036,PF00036	0.757327	15471853
90111477	b2660	ygaF	16332158	sll1495		0.742114	PF01266,PF01266	PF01266	0.740826	15471853
16128014	b0020	nhaR	16329741	sll0998		0.562114	PF00126	PF00126,PF03466	0.710224	15471853
16131385	b3513	mdtE	16331629	sll0180		0.742114	PF00529	PF00529,PF00529	0.643364	15471853
16129702	b1748	astC	16329751	slr1022		0.99	PF00202	PF00202	0.614843	15471853
16129700	b1746	astD	16330961	sll1561		0.562114	PF00171	PF01619,PF00171	0.591869	15471853
16130934	b3038	ygiC	16331380	sll0023	sll0022 sll0023	0.99	PF03738	PF03738	0.485581	15471853
16132055	b4233	mpl	16332094	slr1423	slr1423 slr1424 slr1425	0.9975	PF08245,PF01225,PF02875	PF01225,PF08245,PF02875	0.424308	15471853
16129867	b1920	fliY	16330280	sll1762		0.99	PF00497	PF00497	0.38884	15471853
16128879	b0912	ihfB	16330050	sll1712	sll1712 sll1713	0.99	PF00216	PF00216	0.22	15699194
16129668	b1712	ihfA	16330050	sll1712	sll1712 sll1713	0.99	PF00216	PF00216	0.22	15699194
16128704	b0729	sucD	16330972	sll1557		0.99	PF02629,PF00549	PF02629,PF00549
90111619	b3588	aldB	16331766	slr0091	slr0091 slr0092	0.99	PF00171	PF00171
145698240	b4592	yccB
145698292	b2344	fadL
145698308	b3037	ygiB
16128013	b0019	nhaA
16128086	b0093	ftsQ
16128087	b0094	ftsA
16128132	b0139	htrE
16128133	b0140	ecpD
16128150	b0157	yadS
16128151	b0158	btuF
16128152	b0159	mtn
16128682	b0707	ybgA
16128701	b0726	sucA
16128724	b0756	galM
16128725	b0757	galK
16128726	b0758	galT
16128780	b0812	dps
16128829	b0861	artM
16128830	b0862	artQ
16128832	b0864	artP
16128833	b0865	ybjP
16128917	b0950	pqiA
16128918	b0951	pqiB
16128938	b0972	hyaA
16128939	b0973	hyaB
16128940	b0974	hyaC
16128941	b0975	hyaD
16128942	b0976	hyaE
16128943	b0977	hyaF
16128946	b0980	appA
16128965	b0999	cbpM
16129000	b1037	csgG
16129001	b1038	csgF
16129002	b1039	csgE
16129004	b1041	csgB
16129005	b1042	csgA
16129006	b1043	csgC
16129160	b1197	treA
16129202	b1241	adhE
16129235	b1274	topA
16129237	b1276	acnA
16129244	b1283	osmB
16129428	b1469	narU
16129439	b1480	sra
16129441	b1482	osmC
16129451	b1492	gadC
16129472	b1513	lsrA
16129473	b1514	lsrC
16129474	b1515	lsrD
16129475	b1516	lsrB
16129476	b1517	lsrF
16129477	b1518	lsrG
16129478	b1519	tam
16129604	b1646	sodC
16129619	b1661	cfa
16129693	b1739	osmE
16129698	b1744	astE
16129699	b1745	astB
16129701	b1747	astA
16129849	b1897	otsB
16129913	b1967	hchA
16130066	b2128	yehW
16130067	b2129	yehX
16130068	b2130	yehY
16130069	b2131	osmF
16130086	b2148	mglC
16130087	b2149	mglA
16130088	b2150	mglB
16130149	b2212	alkB
16130150	b2213	ada
16130477	b2552	hmp
16130576	b2662	gabT
16130577	b2663	gabP
16130591	b2677	proV
16130592	b2678	proW
16130593	b2679	proX
16130945	b3049	glgS
16131240	b3361	fic
16131366	b3494	uspB
16131382	b3510	hdeA
16131384	b3512	gadE
16131387	b3515	gadW
16131388	b3516	gadX
16131426	b3555	yiaG
16131703	b3862	yihG
16131767	b3929	rraA
16131825	b3995	rsd
16131937	b4111	proP
16131974	b4149	blc
16132194	b4376	osmY
162135912	b3509	hdeB
162135915	b4187	aidB
49176138	b1723	pfkB
49176140	b1732	katE
49176193	b2163	yeiL
49176463	b4411	ecnB
90111208	b1051	msyB
90111277	b1453	ansP
90111385	b2097	fbaB
90111454	b2535	csiE
90111476	b2659	csiD
90111528	b3035	tolC
90111707	b4217	ytfK
