# Supplementary material for: Computational prediction of the osmoregulation network in Synechococcus sp. WH8102
Source: BMC Genomics. 2010 May 10;11:291. doi: 10.1186/1471-2164-11-291 (PMC2874817; doi:10.1186/1471-2164-11-291)
Supplement: Additional file 8 — Microarray data of PCC6803 collected from the public domain. This file contains summary of microarray data of PCC6803 collected from the public domain including Pubmed ID, experimental condition, gene number and microarray platform. [file 1471-2164-11-291-S8.XLS]

## Sheet: Sheet1
Literature (Pubmed ID)	Experimental condition	Gene number	Microarray platform
11779175	0.5 M NaCl for 30 mins	115	CyanoCHIP
	0.5 M sorbitol for 30 mins	115
15471853	0.5 M sorbitol for 20 mins	3009	CyanoCHIP
15699194	0.5 M sorbitol for 15 mins	53	CyanoCHIP
	0.5 M sorbitol for 60 mins	80
