# Supplementary material for: Computational prediction of the osmoregulation network in Synechococcus sp. WH8102
Source: BMC Genomics. 2010 May 10;11:291. doi: 10.1186/1471-2164-11-291 (PMC2874817; doi:10.1186/1471-2164-11-291)
Supplement: Additional file 9 — Sigma 38 Dependent Genes Mapping from E. coli to WH8102. This file contains genes in sigma 38 regulon mapped from the template organism E. coli to WH8102. The file has nine columns: basic gene information including synonym, GI number and symbol in the first-sixth columns, operon information if applicable in the sixth column, comparison information of protein domain architecture if applicable in the seventh-ninth columns. The score in the seven column measures the similarity of protein domain architectures: 1 and 0 means completely identical and different, respectively, and values between them means partially identical. [file 1471-2164-11-291-S9.XLS]

## Sheet: Sheet1
Template Gene GI	Template gene synonym	Template gene symbol	Target gene GI	Target gene synonym	Operon	Domain Architecture Similarity	Domain architecture of template gene	Domain architecture of target gene
16128702	b0727	sucB	33865205	SYNW0671	SYNW0668 SYNW0669 SYNW0670 SYNW0671 SYNW0672	1	PF00364,PF02817,PF00198	PF00364,PF02817,PF00198
16128839	b0871	poxB	33866278	SYNW1746	SYNW1745 SYNW1746 SYNW1747	1	PF02776,PF00205,PF02775	PF02776,PF00205,PF02775
16130390	b2465	tktB	33864677	SYNW0141	SYNW0141 SYNW0142 SYNW0143	1	PF00456,PF02779,PF02780	PF00456,PF02779,PF02780
16131569	b3701	dnaN	33864540	SYNW0001	SYNW0001 SYNW0002 SYNW0003 SYNW0004	1	PF00712,PF02767,PF02768	PF00712,PF02767,PF02768
16132055	b4233	mpl	33864565	SYNW0029	SYNW0027 SYNW0028 SYNW0029	0.9975	PF08245,PF01225,PF02875	PF01225,PF08245,PF02875
16128088	b0095	ftsZ	33866178	SYNW1644		0.99	PF00091,PF03953	PF00091,PF03953
16128152	b0159	mtn	33864705	SYNW0169	SYNW0168 SYNW0169	0.99	PF01048	PF01048
90111135	b0435	bolA	33865441	SYNW0907	SYNW0906 SYNW0907 SYNW0908 SYNW0909	0.99	PF01722	PF01722
16128683	b0708	phr	33864755	SYNW0219	SYNW0218 SYNW0219	0.99	PF00875,PF03441	PF00875,PF03441
49176045	b0759	galE	33864727	SYNW0191	SYNW0190 SYNW0191	0.99	PF01370	PF01370
16128966	b1000	cbpA	33866466	SYNW1934	SYNW1930 SYNW1931 SYNW1932 SYNW1933 SYNW1934	0.99	PF00226,PF01556	PF00226,PF01556
16129003	b1040	csgD	33866798	SYNW2268		0.99	PF00196	PF00196
16129428	b1469	narU	33866993	SYNW2463	SYNW2462 SYNW2463 SYNW2464	0.99	PF07690	PF07690
16129569	b1611	fumC	33865171	SYNW0637		0.99	PF00206	PF00206
16129668	b1712	ihfA	33865121	SYNW0587		0.99	PF00216	PF00216
16129698	b1744	astE	33866454	SYNW1922		0.99	PF04952	PF04952
16129702	b1748	astC	33866168	SYNW1634	RNA_25 SYNW1633 SYNW1634 SYNW1635 SYNW1636	0.99	PF00202	PF00202
16129703	b1749	xthA	33866339	SYNW1807		0.99	PF03372	PF03372
16129848	b1896	otsA	33865815	SYNW1281	SYNW1279 SYNW1280 SYNW1281 SYNW1282 SYNW1283 SYNW1284 SYNW1285 SYNW1286	0.99	PF00982	PF00982
16130149	b2212	alkB	33865381	SYNW0847		0.99	PF03171	PF03171
16130575	b2661	gabD	33866488	SYNW1956		0.99	PF00171	PF00171
16130592	b2678	proW	33866448	SYNW1916	SYNW1915 SYNW1916 SYNW1917	0.99	PF00528	PF00528
16130593	b2679	proX	33866449	SYNW1917	SYNW1915 SYNW1916 SYNW1917	0.99	PF04069	PF04069
49176282	b2912	ygfA	33865248	SYNW0714	SYNW0712 SYNW0713 SYNW0714 SYNW0715 SYNW0716 SYNW0717 SYNW0718 SYNW0719 SYNW0720	0.99	PF01812	PF01812
90111528	b3035	tolC	33866719	SYNW2187	SYNW2186 SYNW2187 SYNW2188 SYNW2189	0.99	PF02321,PF02321	PF02321,PF02321
16131372	b3500	gor	33866067	SYNW1533		0.99	PF02852,PF07992,PF00070	PF07992,PF00070,PF02852
16131385	b3513	mdtE	33866689	SYNW2157	SYNW2155 SYNW2156 SYNW2157	0.99	PF00529	PF00529
16131386	b3514	mdtF	33866688	SYNW2156	SYNW2155 SYNW2156 SYNW2157	0.99	PF00873	PF00873
16131568	b3700	recF	33866581	SYNW2049		0.99	PF02463	PF02463
16131593	b3725	pstB	33865806	SYNW1272	SYNW1270 SYNW1271 SYNW1272	0.99	PF00005	PF00005
16131594	b3726	pstA	33865805	SYNW1271	SYNW1270 SYNW1271 SYNW1272	0.99	PF00528	PF00528
16131595	b3727	pstC	33865804	SYNW1270	SYNW1270 SYNW1271 SYNW1272	0.99	PF00528	PF00528
16131596	b3728	pstS	33867037	SYNW2507		0.99	PF01547	PF01547
16131799	b3961	oxyR	33866790	SYNW2260		0.99	PF00126,PF03466	PF00126,PF03466
16128879	b0912	ihfB	33865121	SYNW0587		0.99	PF00216	PF00216
16129700	b1746	astD	33866488	SYNW1956		0.99	PF00171	PF00171
90111619	b3588	aldB	33866488	SYNW1956		0.99	PF00171	PF00171
16128179	b0186	ldcC	33865478	SYNW0944	SYNW0942 SYNW0943 SYNW0944	0.691415	PF03709,PF01276,PF03711	PF01276,PF03711
16129233	b1272	sohB	33866416	SYNW1884	SYNW1884 SYNW1885 SYNW1886	0.562114	PF08496,PF01343	PF01343
16130591	b2677	proV	33866447	SYNW1915	SYNW1915 SYNW1916 SYNW1917	0.562114	PF00005,PF00571	PF00005
16128014	b0020	nhaR	33866790	SYNW2260		0.562114	PF00126	PF00126,PF03466
16130389	b2464	talA	33866291	SYNW1759	SYNW1757 SYNW1758 SYNW1759 SYNW1760 SYNW1761 SYNW1762	0.503453	PF00923	PF00923,PF00036,PF00036
16129867	b1920	fliY	33865374	SYNW0840	SYNW0840 SYNW0841 SYNW0842 SYNW0843
16130577	b2663	gabP	33866752	SYNW2220	SYNW2220 SYNW2221 SYNW2222 SYNW2223
16131937	b4111	proP	33867024	SYNW2494	SYNW2494 SYNW2495
16128013	b0019	nhaA
16128086	b0093	ftsQ
16128087	b0094	ftsA
16128132	b0139	htrE
16128133	b0140	ecpD
16128150	b0157	yadS
16128151	b0158	btuF
16128682	b0707	ybgA
16128701	b0726	sucA
16128703	b0728	sucC
16128704	b0729	sucD
16128724	b0756	galM
16128725	b0757	galK
16128726	b0758	galT
16128780	b0812	dps
16128829	b0861	artM
16128830	b0862	artQ
16128831	b0863	artI
16128832	b0864	artP
16128833	b0865	ybjP
16128917	b0950	pqiA
16128918	b0951	pqiB
16128938	b0972	hyaA
16128939	b0973	hyaB
16128940	b0974	hyaC
16128941	b0975	hyaD
16128942	b0976	hyaE
16128943	b0977	hyaF
16128944	b0978	appC
16128945	b0979	appB
16128946	b0980	appA
16128965	b0999	cbpM
16129000	b1037	csgG
16129001	b1038	csgF
16129002	b1039	csgE
16129004	b1041	csgB
16129005	b1042	csgA
16129006	b1043	csgC
90111208	b1051	msyB
16129160	b1197	treA
16129196	b1235	rssB
16129202	b1241	adhE
16129235	b1274	topA
16129237	b1276	acnA
16129244	b1283	osmB
90111277	b1453	ansP
16129439	b1480	sra
16129441	b1482	osmC
16129451	b1492	gadC
16129452	b1493	gadB
16129472	b1513	lsrA
16129473	b1514	lsrC
16129474	b1515	lsrD
16129475	b1516	lsrB
16129476	b1517	lsrF
16129477	b1518	lsrG
16129478	b1519	tam
16129604	b1646	sodC
16129619	b1661	cfa
49176138	b1723	pfkB
49176140	b1732	katE
16129693	b1739	osmE
16129699	b1745	astB
16129701	b1747	astA
16129849	b1897	otsB
16129913	b1967	hchA
16130008	b2068	alkA
90111385	b2097	fbaB
16130066	b2128	yehW
16130067	b2129	yehX
16130068	b2130	yehY
16130069	b2131	osmF
16130086	b2148	mglC
16130087	b2149	mglA
16130088	b2150	mglB
49176193	b2163	yeiL
16130150	b2213	ada
145698292	b2344	fadL
90111454	b2535	csiE
16130477	b2552	hmp
90111476	b2659	csiD
90111477	b2660	ygaF
16130576	b2662	gabT
16130823	b2922	yggE
145698308	b3037	ygiB
16130934	b3038	ygiC
16130945	b3049	glgS
16131240	b3361	fic
16131366	b3494	uspB
16131380	b3508	yhiD
162135912	b3509	hdeB
16131382	b3510	hdeA
16131384	b3512	gadE
16131387	b3515	gadW
16131388	b3516	gadX
16131389	b3517	gadA
16131426	b3555	yiaG
16131592	b3724	phoU
16131703	b3862	yihG
16131767	b3929	rraA
16131825	b3995	rsd
16131974	b4149	blc
162135915	b4187	aidB
90111707	b4217	ytfK
16132194	b4376	osmY
49176463	b4411	ecnB
145698240	b4592	yccB
