# Supplementary material for: Computational prediction of the osmoregulation network in Synechococcus sp. WH8102
Source: BMC Genomics. 2010 May 10;11:291. doi: 10.1186/1471-2164-11-291 (PMC2874817; doi:10.1186/1471-2164-11-291)
Supplement: Additional file 10 — WH8102 Saltshock Genes With 1%FDR. This file contains genes with less than 1% false discovery rate under slat shock in WH8102, including basic gene information in the first column, statistical significance information in the second-forth columns, and gene expression values under different experimental treats in the fifth-thirteen columns [file 1471-2164-11-291-S10.XLS]

## Sheet: 8102_saltshock_1%FDR_all9.txt
				Individual Log2 Fold Changes:
				B1, B2 and B3 stand for biological replicates 1-3; T1, T2 and T3 stand for technical replicates 1-3 and DS is dye swap
gene name	Average Log2 Fold Change	SAM score	q-value (%)	B1_T1	B1_T2	B1_T3_DS	B2_T1	B2_T2	B2_T3_DS	B3_T1	B3_T2	B3_T3_DS
SYNW0514 GroEL chaperonin	-0.98421	-7.57181	0	-1.29583	-0.796043	-0.300423	-1.40004	-1.30924	-1.1942	-1.0786	-0.738619	-0.744903
SYNW0148 GDP-mannose pyrophosphorylase	-0.280828	-6.85854	0	-0.314325	-0.184494	-0.296153	-0.301474	-0.209764	-0.13123	-0.456853	-0.306032	-0.327127
SYNW1687 NifU-like protein	-0.800561	-6.70899	0	-0.807716	-0.293345	-1.2283	-1.15231	-0.852562	-0.301983	-0.817783	-1.02606	-0.724991
SYNW0513 GroES chaperonin	-0.670701	-6.53352	0	-0.675679	-0.832169	-0.47479	-0.399574	-1.09227	-0.232382	-0.649185	-1.01653	-0.663725
SYNW0730 2-isopropylmalate synthase	-0.495089	-6.27292	0	-0.710743	-0.538318	-0.676999	-0.405652	-0.231217	-0.131496	-0.730132	-0.547079	-0.484162
SYNW1854 60 kD chaperonin 2 GroEL homolog 2	-0.519969	-5.6352	0	-0.681326	-0.0541327	-0.639846	-0.932894	-0.585361	-0.435479	-0.601534	-0.437043	-0.312107
SYNW1769 inorganic pyrophosphatase	-0.206939	-5.60437	0	-0.148035	-0.173091	-0.331185	-0.253662	-0.0354609	-0.258751	-0.209872	-0.225226	-0.227165
SYNW0953 hypothetical	-0.408873	-5.15806	0	-0.818743	-0.541565	-0.604395	-0.268838	-0.251677	-0.454643	-0.200352	-0.255282	-0.284359
SYNW0521 putative ferredoxin-thioredoxin reductasevariable chain	-0.524154	-5.11284	0	-0.540634	-0.728484	-0.94068	-0.601287	-0.114052	-0.08573	-0.702033	-0.57846	-0.426021
SYNW2373 conserved hypothetical protein	-0.199774	-5.08099	0	-0.189639	-0.0100649	-0.281672	-0.224643	-0.147323	-0.188367	-0.228645	-0.333409	-0.194206
SYNW1960 photosystem I subunit IV (PsaE)	-0.504884	-4.53206	0	-0.566068	-0.174709	-1.24156	-0.481669	-0.324768	-0.375334	-0.300111	-0.567164	-0.512569
SYNW2289 two-component response regulator	-0.556354	-4.3853	0.887394	-0.22756	-0.129352	-0.193303	-1.07774	-0.762146	-1.03875	-0.651384	-0.476707	-0.450257
SYNW1642 conserved hypothetical protein	-0.262112	-4.32458	0.864929	-0.445481	-0.19877	-0.0548961	-0.295081	-0.0430113	-0.178063	-0.433443	-0.411743	-0.298522
SYNW2399 conserved hypothetical protein	-0.279287	-4.20285	0.785395	-0.123883	0.053237	-0.287516	-0.297127	-0.185947	-0.322298	-0.448165	-0.485064	-0.416823
SYNW0722 conserved hypothetical protein	-0.429092	-4.13231	0.785395	-0.443692	-0.295205	-0.286333	-0.787603	-0.558683	-0.88011	-0.465476	-0.0516702	-0.0930538
SYNW1907 hypothetical	-0.461893	-4.12445	0.785395	-0.893403	-0.468121	-0.38779	-0.798089	-0.527978	-0.0251786	-0.736663	-0.128338	-0.191471
SYNW2103 conserved hypothetical protein	-0.407406	-4.11198	0.785395	-0.493785	-0.319622	-0.543909	-0.733617	-0.507369	-0.780003	-0.0713322	-0.115447	-0.101573
SYNW0202 photosystem II reaction center L protein(psII 5 Kd protein)	-0.941645	-4.09308	0.785395	-1.62227	-1.52893	-1.05927	-0.93627	-0.560829	0.30898	-1.44031	-1.40938	-0.226538
SYNW0279 alternative thymidylate synthase	-0.292423	-4.00479	1.33979	-0.389874	-0.154171	-0.717342	-0.361088	-0.137801	-0.200033	-0.345017	-0.234514	-0.0919673
SYNW2379 replicative DNA helicase DnaB	-0.0897407	-3.97923	1.33979	-0.165737	-0.114516	-0.0752848	-0.0680622	-0.0473798	-0.0447124	-0.119251	-0.107865	-0.0648589
SYNW1437 conserved hypothetical protein	0.162593	3.37925	1.33979	-0.045416	0.020992	0.275455	0.299311	0.229907	0.247152	0.156457	0.115754	0.163726
SYNW1826 glutamyl-tRNA synthetase	0.152409	3.38892	0.690196	0.301349	0.105293	0.00289428	0.125163	0.119597	0.0812918	0.283309	0.276079	0.0767038
SYNW0436 putative cyclase hisF	0.298738	3.39904	0.697238	0.0152611	0.361855	0.195062	0.752948	0.521159	0.0814023	0.346529	0.325369	0.0890549
SYNW2462 nitrate transporter MFS family	0.888135	3.422	0.704426	0.406013	-0.308687	0.177551	1.64942	1.45814	2.06023	1.03672	0.706017	0.807812
SYNW1555 hypothetical	0.687058	3.42956	0.704426	0.711751	1.2765	1.10317	1.16259	1.18388	0.84838	-0.194276	-0.0214479	0.112973
SYNW0021 homologous to N-terminus of pilT1 protein	0.0913636	3.45474	0.719257	0.0820579	0.21463	0.117094	0.0917482	0.053848	0.0474384	0.0816322	0.0484963	0.0853272
SYNW0228 conserved hypothetical	0.304383	3.45577	0.719257	0.252941	0.537038	0.516351	0.494284	0.387652	0.512194	0.0303713	-0.041354	0.0499715
SYNW2460 molybdenum cofactor biosynthesis protein A	0.144775	3.46135	0.719257	0.0246234	-0.02115	0.234507	0.257708	0.170429	0.199563	0.0676914	0.165442	0.204164
SYNW0169 possible MTA/SAH nucleosidase	0.150138	3.46143	0.719257	0.309201	0.12824	0.0680953	0.258989	0.0344082	0.046914	0.169773	0.252491	0.0831289
SYNW0136 conserved hypothetical protein	0.166628	3.46617	0.719257	0.236335	0.401667	0.226435	0.15997	0.164899	0.0484015	0.16603	0.0122128	0.0837016
SYNW1424 conserved hypothetical protein	0.20256	3.46836	0.719257	0.248208	0.155905	0.282404	0.493532	0.206137	0.288769	0.0637836	0.0556276	0.0286725
SYNW1857 putative multidrug efflux ABC transporter	0.266981	3.47395	0.719257	0.138044	0.12567	0.706885	0.179507	0.106007	0.129502	0.197583	0.391234	0.428395
SYNW2436 conserved hypothetical protein	0.374161	3.47549	0.719257	-0.188088	-0.036048	0.42198	0.582447	0.723858	0.53321	0.395731	0.438995	0.49536
SYNW2405 hypothetical	0.126011	3.52854	0.833285	-0.00651478	0.025435	0.162104	0.241808	0.211074	0.143374	0.116161	0.108832	0.131827
SYNW0861 hypothetical	0.181518	3.59237	0.843572	0.0959118	0.20259	0.346756	0.053618	0.126099	-0.0111139	0.220675	0.327576	0.271545
SYNW1105 conserved hypothetical protein	0.207378	3.59379	0.843572	0.248199	0.470289	0.0690561	0.374041	0.20762	0.0654315	0.255277	0.102417	0.0740713
SYNW0986 TPR domain protein	0.0853757	3.64216	0.864929	0.107004	0.0732872	0.0645838	0.130326	0.116834	0.0233339	0.0974717	0.133886	0.0216547
SYNW2242 conserved hypothetical protein	0.326187	3.68307	0.887394	0.259903	0.624263	0.449559	0.515586	0.35256	-0.125462	0.476234	0.341413	0.0416247
SYNW1089 possible glycosyltransferase	0.161994	3.68977	0.911058	0.0255817	0.158718	0.320952	0.28294	0.202568	0.0642599	0.0377354	0.196341	0.168853
SYNW2451 conserved hypothetical protein	0.197328	3.6983	0.911058	0.00686096	-0.00692907	0.135237	0.32283	0.216701	0.164162	0.306433	0.291563	0.339091
SYNW0676 photosystem II chlorophyll-binding proteinCP43	0.438885	3.70207	0.911058	0.852429	0.137948	0.344208	0.420152	-0.0514121	0.19564	0.93659	0.64009	0.474322
SYNW2492 glutamine amidotransferase-phosphoribosylanthranilate transf...	0.261368	3.70422	0.911058	-0.0578617	-0.0368144	0.258085	0.298549	0.373847	0.375461	0.365468	0.317762	0.457818
SYNW2498 hypothetical	0.314458	3.74412	0.962386	0.186545	0.684662	0.688183	0.0786407	0.278827	0.138562	0.187073	0.338589	0.249045
SYNW1417 ABC transporter nitrate-like ATP bindingcomponent	0.249637	3.75798	0.976134	0.0558726	-0.0209866	0.298961	0.417306	0.0608603	0.345108	0.322319	0.446812	0.320482
SYNW1340 ABC transporter ATP binding domainpossibly Mn transporter	0.130504	3.77458	0	0.0504592	0.118927	0.145023	0.308467	0.166305	0.10022	0.0696317	0.127152	0.0883535
SYNW0171 Heme oxygenase	0.238951	3.77541	0	0.24801	0.126578	0.225708	0.326217	0.264269	0.218912	0.600052	0.0968104	0.0440046
SYNW0351 hypothetical	0.294096	3.8511	0	0.451757	0.446047	0.341542	0.669069	0.189741	0.207817	0.194779	0.134099	0.0120085
SYNW1858 putative multidrug efflux ABC transporter	0.253383	3.86073	0	0.0809973	0.0910588	0.304228	0.0388849	0.362573	0.120798	0.382066	0.469442	0.430401
SYNW2069 50S ribosomal protein L23	0.443495	3.86916	0	-0.0271005	-0.0401387	0.871411	0.335596	0.492878	0.417509	0.537049	0.660673	0.743577
SYNW0157 putative Na+/H+ antiporter CPA2 family	0.377836	3.86988	0	-0.102689	0.0454058	0.402407	0.680531	0.707869	0.420501	0.398674	0.342725	0.505101
SYNW0437 hypothetical	0.374516	3.87632	0	0.108367	0.808169	0.306498	0.687693	0.331201	-0.0364514	0.439405	0.283789	0.441976
SYNW0516 hypothetical	0.130413	3.87644	0	0.13567	0.143441	0.0103437	0.266831	0.191064	0.0856438	0.117489	0.150359	0.0728807
SYNW1289 conserved hypothetical protein	0.260463	3.88464	0	0.0969171	0.180698	0.439412	0.0717165	0.204929	0.137806	0.211816	0.455886	0.544986
SYNW1882 putative UDP-glucose:tetrahydrobiopteringlucosyltransferase	0.115259	3.89653	0	0.106942	0.114993	0.0598427	0.189798	0.224772	0.0342222	0.0663592	0.122704	0.117695
SYNW1973 possible transcriptional regulator luxRfamily	0.187172	3.91441	0	0.0277056	0.169905	0.176349	0.456031	0.155728	0.190847	0.11183	0.166852	0.229297
SYNW1326 conserved hypothetical	0.137677	3.934	0	0.0340537	0.133742	0.0946226	0.283822	0.187698	0.123337	0.211209	0.0782219	0.0923859
SYNW0807 two-component sensor histidine kinase	0.316226	3.93615	0	0.435832	0.577202	0.245768	0.45452	0.456914	0.136763	0.357667	0.316212	-0.134848
SYNW1413 putative hydrogenase expression/formationprotein HypA2	0.250915	3.93716	0	-0.0427123	0.0171157	0.440097	0.302171	0.388419	0.363157	0.235795	0.301263	0.25293
SYNW1414 hydrogenase expression/formation proteinHypB	0.605579	3.95528	0	0.371659	-0.0488656	1.04165	1.11672	0.331026	1.22357	0.38241	0.38936	0.642674
SYNW0232 possible leucine dehydrogenase	0.395017	3.98346	0	0.110522	0.249215	0.60394	0.226278	0.182969	0.136182	0.504362	0.746838	0.794843
SYNW1117 Possible glutamyl-tRNA reductase	0.212958	3.98818	0	0.417928	0.158658	0.202322	0.052718	0.167161	0.00988847	0.285299	0.28349	0.339161
SYNW2064 conserved hypothetical protein	0.184817	4.06511	0	0.0820943	0.0665946	0.0251916	0.309129	0.14366	0.283463	0.296653	0.252429	0.20414
SYNW0422 GDP-D-mannose 4 6- dehydratase	0.199814	4.07996	0	0.358715	0.365516	0.174143	0.277127	0.172163	0.0277359	0.230236	0.0692611	0.123427
SYNW2008 C-phycoerythrin class II beta chain	0.520873	4.0887	0	0.528254	0.180897	1.13833	0.117769	0.244342	0.333873	0.977031	0.678261	0.489105
SYNW1724 light-independent protochlorophyllidereductase ChlB subunit	0.239629	4.15883	0	0.314522	0.38088	0.395591	-0.0150248	0.15263	0.106951	0.230542	0.190045	0.400529
SYNW1283 ABC transporter for possibly fortrehalose/maltose membrane component	0.267031	4.16888	0	0.225055	0.0977728	0.125136	0.489534	0.308737	0.0256239	0.380521	0.474588	0.276313
SYNW2308 Isochorismate synthase	0.149752	4.17132	0	0.0603729	0.117492	0.130583	0.296413	0.247666	0.194488	0.0851644	0.128853	0.0867381
SYNW2478 conserved hypothetical protein	0.602895	4.20287	0	1.14043	1.18186	0.528555	0.974669	0.474805	0.182966	0.491456	0.364731	0.0865879
SYNW0431 hypothetical	0.245746	4.28731	0	0.212813	0.363962	0.139958	0.504515	0.259206	-0.0213724	0.281612	0.237811	0.233209
SYNW1440 conserved hypothetical protein	0.100569	4.32179	0	0.0614853	0.054939	0.174297	0.0738046	0.10607	0.104822	0.0948596	0.0743607	0.160481
SYNW2480 ABC transporterATP binding componentpossibly zinc transport	0.444355	4.43603	0	0.0695714	0.15347	0.249658	0.887044	0.795759	0.548429	0.446867	0.445013	0.403383
SYNW2481 putative zinc transport systemsubstrate-binding protein	0.541392	4.51376	0	0.29542	0.538091	0.121099	1.21013	0.712761	0.723652	0.584075	0.509412	0.177888
SYNW0435 putative glutamine amidotransferase	0.354123	4.5676	0	0.373001	0.44863	0.552595	0.704647	0.282533	-0.0226472	0.290383	0.306582	0.251386
SYNW0230 putative sarcosine oxidase	0.447869	4.60458	0	0.126963	0.0972206	0.202238	0.487918	0.532681	0.36534	0.720206	0.749194	0.749065
SYNW0329 ABC transporter ATP binding protein	0.315	4.61689	0	0.196595	0.140741	0.536344	0.525169	0.511603	0.383007	0.0798156	0.229685	0.232037
SYNW1281 Putative glucosyl-glycerol-phosphatesynthase [UI:98406036]	0.433232	4.7201	0	0.125284	0.276434	0.187973	0.793046	0.756189	0.677487	0.389481	0.359632	0.333561
SYNW2454 putative aspartate carbamoyltransferase	0.775076	4.72291	0	0.28078	0.344379	0.874577	1.44149	0.887715	1.53173	0.728374	0.311118	0.575524
SYNW1462 possible transcriptional regulatorputative	0.598041	4.85294	0	0.951044	0.690749	1.08543	0.692223	0.793658	0.595498	0.285512	0.0828417	0.205415
SYNW0803 conserved hypothetical	0.234599	4.95058	0	0.0893285	0.152894	0.296119	0.406343	0.298261	0.0826218	0.341314	0.270891	0.173617
SYNW1282 ABC transporter likely sugar solutebinding protein	0.18612	4.98792	0	0.0472926	0.0948601	0.177853	0.336743	0.19098	0.170195	0.23977	0.241162	0.176229
SYNW0488 possible ATP synthase protein 1	0.292903	4.99321	0	0.11714	0.318478	0.337559	0.0674726	0.294884	0.201756	0.45946	0.31222	0.527154
SYNW2091 50S ribosomal protein L17	0.589848	5.00967	0	0.497744	0.162698	0.751824	0.326721	0.493708	1.24552	0.478971	0.458225	0.893227
SYNW2479 ABC transporter component possibly Zntransport.	0.484831	5.05008	0	0.249202	0.215251	0.262046	0.956907	0.727738	0.243328	0.533406	0.580223	0.595378
SYNW0247 conserved hypothetical protein	0.347651	5.21145	0	0.0169528	0.207801	0.458854	0.341791	0.491574	0.231244	0.351168	0.459317	0.570154
SYNW1862 cytochrome c oxidase subunit I	0.485053	5.27235	0	0.551102	0.565508	0.974951	0.0421646	0.351104	0.479419	0.336609	0.506261	0.558355
SYNW0126 two-component response regulator	0.241695	5.35293	0	0.173664	0.0933064	0.121691	0.425977	0.293569	0.25598	0.198822	0.257778	0.354468
SYNW2010 C-phycoerythrin class II gamma chainlinker polypeptide	0.589042	5.37258	0	0.287779	0.514702	1.11194	0.519917	0.0899235	0.489232	0.782296	0.732532	0.773053
SYNW2489 conserved hypothetical	0.270278	5.42312	0	0.142161	0.286138	0.467074	0.292675	0.289808	0.0351084	0.326813	0.261895	0.330825
SYNW2453 putative asparagine synthetase protein	0.621273	5.54246	0	-0.103686	0.373328	0.844388	0.753153	0.814535	0.793657	0.605305	0.711972	0.798804
SYNW0233 conserved hypothetical protein	0.467752	5.56393	0	0.293386	0.295928	0.438105	0.63989	0.514082	0.118357	0.553304	0.893037	0.463683
SYNW1070 hypothetical	0.256356	5.62481	0	0.17289	0.126714	0.476646	0.254505	0.234666	0.221615	0.251536	0.185947	0.382686
SYNW1915 ABC transporter superfamily for glycinebetaine/proline ATP binding	0.241284	5.66863	0	0.14487	0.210342	0.246485	0.241487	0.293961	0.192605	0.11505	0.26679	0.459963
SYNW1534 conserved hypothetical protein	0.235843	5.67937	0	0.111847	0.076278	0.364624	0.279716	0.243345	0.286892	0.163956	0.302165	0.293766
SYNW1913 putative sarcosine-dimethylglycinemethyltransferase	0.867071	5.76318	0	0.871326	0.943994	0.624888	0.712485	0.296996	0.304465	1.29233	1.35578	1.40138
SYNW1135 hypothetical	0.291234	6.01307	0	0.125274	0.0869513	0.33295	0.438666	0.316384	0.397553	0.364426	0.287508	0.271397
SYNW0551 two-component sensor histidine kinase	0.313108	6.54359	0	0.415714	0.290497	0.313941	0.373652	0.405238	0.123243	0.239716	0.473088	0.182879
SYNW2490 cyanate lyase	0.417618	6.95603	0	0.316505	0.567155	0.227114	0.691119	0.436109	0.223245	0.452037	0.386933	0.458349
SYNW1914 putative glycine-sarcosinemethyltransferase	0.86688	7.06827	0	0.385229	0.752818	0.818118	0.716043	0.749471	0.55988	1.10507	1.42443	1.29086
SYNW1051 conserved hypothetical protein	0.374343	7.35504	0	0.338907	0.314923	0.600449	0.246783	0.529204	0.452776	0.270098	0.345282	0.270664
SYNW2176 possible serine protease	0.355231	7.80627	0	0.220765	0.325136	0.438038	0.405544	0.520792	0.428132	0.186426	0.290132	0.382113
SYNW2477 Ferredoxin--nitrite reductase	0.590286	8.58183	0	0.693866	0.765964	0.640233	0.651111	0.595579	0.353086	0.786704	0.570391	0.255642
SYNW1861 possible cytochrome c oxidase subunit II	0.620475	9.49806	0	0.569514	0.595671	0.960762	0.55173	0.310549	0.650869	0.670286	0.602047	0.672845
