# Supplementary material for: Computational prediction of the osmoregulation network in Synechococcus sp. WH8102
Source: BMC Genomics. 2010 May 10;11:291. doi: 10.1186/1471-2164-11-291 (PMC2874817; doi:10.1186/1471-2164-11-291)
Supplement: Additional file 11 — Pathway Enrichment Analysis of Osmoregulation Network in WH8102. This file contains enriched KEGG pathways involved in the osmoregulation network. The P-value in the second column measures the statistical significance of each pathway populated by the genes in the osmoregulation network with respect to all the genes encoded in the whole genome as the background. [file 1471-2164-11-291-S11.XLS]

## Sheet: S12 Pathway Enrichment Analysis
pathway	pvalue	genes
Transporters	1.92418e-05	SYNW0840;SYNW2507;SYNW2486;SYNW0125;SYNW1915;SYNW1916;SYNW1917;SYNW1282;SYNW1283;SYNW1284;SYNW2463;SYNW1285;SYNW1416;SYNW1286;SYNW1272;SYNW1271;SYNW1270;SYNW1544
Valine, leucine and isoleucine degradation	0.00146548	SYNW0232;SYNW1956;SYNW0231
ABC transporters	0.00757758	SYNW2507;SYNW1271;SYNW1915;SYNW1916;SYNW1917;SYNW1286;SYNW1416;SYNW1544;SYNW2486;SYNW1270;SYNW1272
Fatty acid biosynthesis	0.0117497	SYNW2249;SYNW2248;SYNW0034;SYNW2247
Aminophosphonate metabolism	0.0153326	SYNW1913;SYNW1531
Limonene and pinene degradation	0.0153326	SYNW1956;SYNW1531
Two-component system	0.0252158	SYNW0807;SYNW0808;SYNW0551;SYNW2246
Protein kinases	0.0291997	SYNW0807;SYNW0551
Glycerolipid metabolism	0.0413543	SYNW1281;SYNW1956;SYNW2250
Urea cycle and metabolism of amino groups	0.0453309	SYNW1634;SYNW1956;SYNW2359;SYNW0169
Lysine degradation	0.0463539	SYNW1956;SYNW0944
Ether lipid metabolism	0.0736664	SYNW2250
Renal cell carcinoma	0.0736664	SYNW0637
Biosynthesis of ansamycins	0.0736664	SYNW0141
Bile acid biosynthesis	0.0736664	SYNW1956
1,2-Dichloroethane degradation	0.0736664	SYNW1956
Tryptophan metabolism	0.0883913	SYNW1956;SYNW1913
Valine, leucine and isoleucine biosynthesis	0.0921911	SYNW0232;SYNW0231;SYNW1746
Pentose phosphate pathway	0.0921911	SYNW0141;SYNW0666;SYNW1759
Propanoate metabolism	0.112356	SYNW0034;SYNW1956
Butanoate metabolism	0.112356	SYNW1956;SYNW1746
Fatty acid metabolism	0.141964	SYNW1956
C5-Branched dibasic acid metabolism	0.141964	SYNW1746
Cytoskeleton proteins	0.141964	SYNW1644
3-Chloroacrylic acid degradation	0.141964	SYNW1956
Alkaloid biosynthesis II	0.141964	SYNW0944
Ascorbate and aldarate metabolism	0.141964	SYNW1956
Other transporters	0.141964	SYNW0101
Histidine metabolism	0.159261	SYNW1913;SYNW1956;SYNW1922
RNA polymerase	0.164266	SYNW1621;SYNW0102
Pyruvate metabolism	0.177913	SYNW0034;SYNW1956;SYNW0671
D-Glutamine and D-glutamate metabolism	0.20528	SYNW0029
Benzoate degradation via hydroxylation	0.20528	SYNW1531
beta-Alanine metabolism	0.20528	SYNW1956
Other ion-coupled transporters	0.247628	SYNW2156;SYNW2169
Other replication, recombination and repair proteins	0.260973	SYNW0665;SYNW2049;SYNW1807;SYNW0219;SYNW0587
High-mannose type N-glycan biosynthesis	0.263973	SYNW1281
N-Glycan biosynthesis	0.263973	SYNW1281
Tetracycline biosynthesis	0.263973	SYNW0034
Androgen and estrogen metabolism	0.263973	SYNW1913
Fructose and mannose metabolism	0.27594	SYNW0746;SYNW1281
Glycosphingolipid biosynthesis - neo-lactoseries	0.318378	SYNW1281
Naphthalene and anthracene degradation	0.318378	SYNW1913
Glycosphingolipid biosynthesis - globoseries	0.318378	SYNW1281
Membrane and intracellular structural molecules	0.332289	SYNW0233;SYNW0641
Starch and sucrose metabolism	0.332289	SYNW2435;SYNW2520
Glutamate metabolism	0.332289	SYNW1533;SYNW2359
Riboflavin metabolism	0.368804	SYNW0746
Galactose metabolism	0.368804	SYNW0191
Glycerophospholipid metabolism	0.368804	SYNW2250
Thiamine metabolism	0.415539	SYNW0746
Glycolysis / Gluconeogenesis	0.440503	SYNW1956;SYNW0671
Tyrosine metabolism	0.458851	SYNW1913
Citrate cycle (TCA cycle)	0.458851	SYNW0637
Alanine and aspartate metabolism	0.491048	SYNW0671;SYNW1922
Protein folding and associated processing	0.491048	SYNW1280;SYNW0134
Biosynthesis of steroids	0.498987	SYNW2141
One carbon pool by folate	0.498987	SYNW0714
Reductive carboxylate cycle (CO2 fixation)	0.498987	SYNW0637
Nucleotide sugars metabolism	0.498987	SYNW0191
Other enzymes	0.515247	SYNW2236;SYNW0860
DNA polymerase	0.536178	SYNW0001
Transcription factors	0.536178	SYNW0798
Pantothenate and CoA biosynthesis	0.536178	SYNW1746
Peptidoglycan biosynthesis	0.570638	SYNW0029
Glutathione metabolism	0.570638	SYNW1533
Nicotinate and nicotinamide metabolism	0.570638	SYNW0746
Oxidative phosphorylation	0.627203	SYNW2165;SYNW1530;SYNW2495
Carbon fixation	0.632143	SYNW0141
Methionine metabolism	0.684925	SYNW0169
Aminosugars metabolism	0.684925	SYNW0746
Peptidases	0.697749	SYNW1884;SYNW1250
Selenoamino acid metabolism	0.730207	SYNW1913
Glycine, serine and threonine metabolism	0.730207	SYNW0230
Purine metabolism	0.758881	SYNW0552;SYNW2324
General function prediction only	0.775604	SYNW2166;SYNW2434;SYNW0412;SYNW0645
Cell division	0.830896	SYNW1644
Chaperones and folding catalysts	0.843601	SYNW1934
Function unknown	0.916482	SYNW2170
Other translation proteins	0.967687	SYNW0667
Ribosome	0.990285	SYNW1279
