# Supplementary material for: Computational prediction of the osmoregulation network in Synechococcus sp. WH8102
Source: BMC Genomics. 2010 May 10;11:291. doi: 10.1186/1471-2164-11-291 (PMC2874817; doi:10.1186/1471-2164-11-291)
Supplement: Additional file 12 — PCC6803 Genome-Wide Gene Expression Under Osmotic Stress. This file contains expression data of genes in PCC6803 under hyperosmotic stress, collected from published papers. Fold change > 2 means the gene is up-regulated by at least 2 fold, and fold change < 0.5 means the gene is down-regulated by at least 2 fold. [file 1471-2164-11-291-S12.XLS]

## Sheet: Sheet1
PCC6803 Gene	Expression (fold change)	Literature (Pubmed ID)
slr0965	1.58677697705209	15471853
sll1056	0.884324755072051	15471853
sll0757	0.847745853149985	15471853
sll1941	1.13897606125642	15471853
sll0837	1.02284719624712	15471853
sll1348	1.5430327442069	15471853
sll0271	0.654939053149829	15471853
slr2102	1.38710345054371	15471853
slr2031	0.842667112206296	15471853
slr1133	0.443289303295059	15471853
sll0926	3.11359533019135	15471853
sll1680	4·0	15699194
sll0586	1.5674701774777	15471853
slr0163
slr0063	0.901901611239281	15471853
sll0057	1.14809932232927	15471853
sll0897	3·0	15699194
ssl1707	2.40492426725545	15471853
sll0898	2.44767440217317	15471853
slr1847	1.43139522110456	15471853
slr1424	0.639719026841019	15471853
slr1423	0.424307993565728	15471853
sll1342	0.524494765566795	15471853
slr1787	1.16737431624628	15471853
sll0408	1.03777505495909	15471853
slr0434	0.823253438625757	15471853
slr0435	0.750934218190244	15471853
sll0660	1.12916321579579	15471853
sll1559	0.898749623773053	15471853
slr1538	1.30839765808115	15471853
slr0213	3.1	11779175
slr0384	1.38711505578347	15471853
slr1020	0.552449020660872	15471853
slr0633	0.948521148321467	15471853
slr0171	1.26306768832766	15471853
sll0767	1.58349018180466	15471853
ssl1426	1.36631222857797	15471853
slr0191	2.62646925064077	15471853
sll1377	2.31922983045272	15471853
sll1360	1.12003641184395	15471853
sll0535	1.09828743549745	15471853
sll0534	1.10743324407424	15471853
sll0533	3·6	15699194
slr0549	1.61298063191984	15471853
slr0550	1.70797619692382	15471853
slr0551	2.69075276003569	15471853
slr0657	1.20557984948907	15471853
sll0544	1.47372908035651	15471853
sll0916	1.000781310932	15471853
slr1278	1.09158383674048	15471853
slr2032	0.499974743458531	15471853
sll0459	2.22733004889315	15471853
sll1165	1.02019602288674	15471853
sll1281	0.518193845278418	15471853
sll1282	0.765072398819294	15471853
sll1951	0.399379961625994	15471853
sll0616	0.900541584976945	15471853
slr1348	1.01417743900224	15471853
sll1961	0.447898738836974	15471853
sll1298	0.854740412731364	15471853
slr0974	4.05112501324605	15471853
sll0817	1.23935666128761	15471853
sll2005	1.17896063002877	15471853
slr1171	2.74395229825994	15471853
slr1216	1.03051395599645	15471853
sll2012	4.36499740380519	15471853
slr1917	1.19400085719411	15471853
slr0835	1.02614689125578	15471853
sll1045	1.40100127324795	15471853
slr1448	1.37331970232582	15471853
sll0257	1.59308837796785	15471853
sll1234	4·2	15699194
slr0509	0.938715900775061	15471853
slr0925	0.58570031430564	15471853
slr1897	1.57294125256814	15471853
slr1550	1.1115094101768	15471853
sll0162
slr0865	0.964630989450876	15471853
slr1303	1.0517774308015	15471853
slr1639	1.13825585200884	15471853
sll0613	1.06861856320039	15471853
sll0886	0.951707261164407	15471853
sll0100	0.953923619975263	15471853
slr1687	9.4	11779175
slr0118	0.734941558900576	15471853
sll1070	0.93264208154753	15471853
sll1069	1.44362847667021	15471853
ssl2084	3.1	11779175
ssl0563	0.375095514742082	15471853
sll0220	1.37003299823112	15471853
sll0671	0.843929135828533	15471853
sll1370	0.740805936528377	15471853
slr0808	1.20237292619125	15471853
ssl0352	1.03252401965512	15471853
slr0346	0.878402504180104	15471853
sll1299	0.98162675743112	15471853
sll1356	0.512075745817788	15471853
sll0689	0.816668560934917	15471853
slr1235	2.16194709620913	15471853
slr1438	0.540784032685495	15471853
sll1189	1.16555784299907	15471853
slr1342	0.619813064079046	15471853
sll1831	0.859818044525369	15471853
slr1289	0.713271704918767	15471853
sll0501	1.13898444676591	15471853
sll1934	0.721701331325251	15471853
sll1184	0.362758812389256	15471853
sll0071	1.21278115598403	15471853
sll1724	6.4248212722408	15471853
sll0934	1.32282257570026	15471853
sll1143	1.18426308735474	15471853
sll1253	0.758043954610847	15471853
slr1591	1.54936942127406	15471853
sll0244	0.928550403091849	15471853
slr0208	2.18722561488488	15471853
sll1180	0.99914601154169	15471853
sll1181	0.860950208111462	15471853
sll1466	0.975789619567873	15471853
slr0357	1.3664243515332	15471853
slr0809	1.02000825861597	15471853
slr1299
smr0006	0.756679572028111	15471853
ssr3451	0.778518775611248	15471853
slr2034	0.811983687108755	15471853
slr2033	0.639604569080526	15471853
slr1279	0.70175891887923	15471853
slr1280	0.789207814149134	15471853
slr1281	0.696738988985749	15471853
sll0154	1.09494192393079	15471853
sll1001	1.11576430474497	15471853
sll1002	1.08772646410073	15471853
slr1777	0.773928325744402	15471853
slr1093	1.17698200631444	15471853
sll1054	1.12842832805157	15471853
slr0854	1.07887192298906	15471853
slr1666	0.511683544428897	15471853
sll1289	1.33840011299605	15471853
slr1051	0.733048827473489	15471853
slr0500	1.01420915850339	15471853
sll1541	4.48666042431676	15471853
slr0402	0.59425618355069	15471853
slr1334	1.51541112546161	15471853
sll1686	0.833825076061353	15471853
slr0635	0.955939299974827	15471853
slr0185
sll0260	0.870729585431675	15471853
slr0338	0.935222504359615	15471853
slr1271	1.14683539101159	15471853
slr0713	1.24733705711751	15471853
slr0636	0.982837574474918	15471853
slr1147	1.47202464575346	15471853
slr1146
sll1284	0.653352463901393	15471853
slr0597	0.622782374866938	15471853
slr1676	4·5	15699194
slr1206	2.39036391753272	15471853
slr0348	1.27060652569803	15471853
sll0108	0.696775287819031	15471853
sll2014	2.26774494511601	15471853
slr0488	0.990033719212724	15471853
sll1749a
sll1931	0.638414470919357	15471853
sll0648	0.637159764509627	15471853
slr0427	1.26772673618962	15471853
sll1470	0.823787307251374	15471853
sll1444	0.753563833416249	15471853
slr0967	16	11779175
sll0350	1.91862186313695	15471853
slr0323	0.953148321806827	15471853
smr0009	1.0529849365954	15471853
ssl2598	0.744749038037958	15471853
slr1046	0.791268894338953	15471853
slr0922	1.13899826272066	15471853
sll1340	1.18133624678368	15471853
sll0832	1.14115594862096	15471853
sll1424	1.06165727841175	15471853
sll1423
sll1258	1.02610239779868	15471853
sll1980
slr0534	1.13747328601408	15471853
sll1758	0.461424339847393	15471853
slr1515	1.09617564535627	15471853
sll1300	0.94877257201578	15471853
sll0524	1.68780489380813	15471853
sll0372	1.19201876433365	15471853
sll1362	0.938594848524575	15471853
sll1468	0.740225081105337	15471853
slr0033	0.876356173960786	15471853
sll0596	0.935568672825926	15471853
slr1476	1.37103900384255	15471853
slr0851	1.76744316320608	15471853
sll1509	0.969708414210336	15471853
ssl0461	0.956937974912878	15471853
sll0250	1.14889880245766	15471853
slr0443	1.85299161926467	15471853
sll0427	3.5	11779175
slr1165	0.615850568449349	15471853
slr1604	3·9	15699194
sll0107	1.6706181323784	15471853
sll1747	1.05964654492953	15471853
slr0197	1.50142977645902	15471853
sll0185	9·7	15699194
slr2051	5.5	11779175
slr2049	2.06918167772384	15471853
sll0088	1.5278979660456	15471853
sll0554	1.20954156554642	15471853
slr0074	1.26678058925681	15471853
slr0075	1.34817088472915	15471853
slr0076	1.14947486076639	15471853
slr0077	0.990089214417768	15471853
slr0825	0.819238082367986	15471853
slr1549	1.42826823789133	15471853
ssr2611	1.00534233873023	15471853
sll0319	2·3	15699194
slr0904	1.29266498332198	15471853
slr1234	1.11213664481364	15471853
sll0182	0.799385677981981	15471853
ssl2542	12.8806436165169	15471853
slr0505	1.86870340805781	15471853
slr0503	1.00931092283811	15471853
sml0002	0.560907216078769	15471853
ssl0353	0.912150492487915	15471853
sll0053	0.548466016376381	15471853
slr1677	2.89863859396936	15471853
slr1220	3·0	15699194
sll1120	0.815598349958159	15471853
slr0064	1.20506267686059	15471853
slr2122	1.28463402416689	15471853
sll1581	0.91146389181324	15471853
sll0421	0.736686136666782	15471853
sll0923	0.652252531982612	15471853
sll1212	0.653539266511597	15471853
sll1213	0.581792463418293	15471853
sll1900	1.22844933097964	15471853
slr2116	0.796673990194298	15471853
ssl0707	1.17671382211795	15471853
slr0711	0.955552038561572	15471853
slr2087	0.725427647792262	15471853
sll0621	1.0643696226343	15471853
slr1267	1.10153278056856	15471853
slr0950	0.908428300912478	15471853
ssr3383	0.425624878147248	15471853
slr1986	3.6	11779175
slr2067	3.6	11779175
slr0335	3.8	11779175
sll0487	0.561209125609046	15471853
sll1321	0.475029440092729	15471853
sll1322	0.474455195745036	15471853
ssl2615	0.513266221762816	15471853
sll1323	0.711078422233708	15471853
sll1324	0.814793284637718	15471853
sll1325	0.569611021285694	15471853
sll1326	0.614505195737601	15471853
sll1327	0.902172811198138	15471853
slr1828	1.07201727618534	15471853
slr1287	1.30811371927281	15471853
sll1682	0.707965215432374	15471853
slr1691	0.751279360158599	15471853
sll1916	1.27459831873768	15471853
sll0503	0.781764285726683	15471853
sll1254
sll0136	1.28427315950541	15471853
slr0923	1.42983350692924	15471853
slr1330	4·8	15699194
slr1329	4·1	15699194
slr2075	5.44725931861753	15471853
slr2076	6.27222580088256	15471853
ssr3307	1.17205646419414	15471853
slr1945	0.805068595349069	15471853
sll0368	0.976082708496549	15471853
ssr0330	1.10198763778236	15471853
slr0086	1.12178060786427	15471853
ssl2982	0.804990156758071	15471853
slr0249	1.35082571121809	15471853
slr1468
sll2010	1.07956435845556	15471853
sll1252	0.985797497583744	15471853
slr0613	1.59052511176293	15471853
sll1908	0.771507904059162	15471853
sll1909	1.1579193982027	15471853
ssl0020	1.26846965006904	15471853
sll0258	0.395431492918828	15471853
slr0050
sll1283	0.609053871745182	15471853
slr0989	0.969071964696934	15471853
slr0457	1.27988929965373	15471853
ssr2799	1.18084510549437	15471853
slr1678	1.36179422008975	15471853
slr0756	1.43084571467185	15471853
slr0757	0.846519337402488	15471853
slr0758	1.1019854543693	15471853
sll0698	0.98499357792226	15471853
slr1159	1.14846246488064	15471853
slr1226	1.18019769863029	15471853
slr1227	0.738355183348704	15471853
sll1508	0.960959344973653	15471853
sll1605	0.78886218998873	15471853
sll0379	0.744047722331346	15471853
slr0015	1.00851469387172	15471853
sll2001	0.864744325314332	15471853
ssl3712	1.13859376477393	15471853
sll1386	1.59634744835489	15471853
sll1708	0.920079143936478	15471853
slr1915	8.82167323849323	15471853
slr1031	1.20346243262632	15471853
sll0205	1.28567058309138	15471853
sll0838	1.00098777502514	15471853
sll1973	0.44656621634641	15471853
slr0731	0.860770651022923	15471853
slr0730	0.938877597810838	15471853
slr1344	1.14031841234166	15471853
sll1374	1.78004483541175	15471853
slr0630	1.3654260524626	15471853
sll1712	3.4	11779175
sll1625	0.819716307369329	15471853
slr0744	1.10812481072002	15471853
slr0743a
slr0743	3·1	15699194
slr0742	3·0	15699194
sll0756
sll1766	0.814289486732967	15471853
sll1762	0.388840339159158	15471853
sll1679	3·6	15699194
slr0194	3·1	15699194
slr1848	1.40120172762379	15471853
ssl2233	1.70330758730721	15471853
sll1786	1.15392062327906	15471853
sll1787
slr1265	1.21989794171058	15471853
sll1789	1.19562827585588	15471853
ssr1789	1.33764386795531	15471853
sll0098	0.85401534068672	15471853
slr1098	1.07260307874244	15471853
ssl1263	0.712075893729452	15471853
sll0661	3.3	11779175
sll0662	0.836776649301601	15471853
sll0867	1.19380459320912	15471853
slr0072	1.26071328689744	15471853
sll1666	1.20956517705792	15471853
ssr3188	4.79170845101978	15471853
slr0523	1.29395257446025	15471853
slr0917	0.913071815484976	15471853
sll1428	0.863252478037996	15471853
slr0451	0.893376470899192	15471853
slr0018	1.15503842633457	15471853
slr0836	0.791235065269769	15471853
sll1395	1.64948087638896	15471853
slr1933	1.01863169999034	15471853
sll0207	1.12406664329273	15471853
slr1182	0.982016292984378	15471853
slr1879	1.42322593337496	15471853
slr0644	0.889725781870678	15471853
slr1896
slr1974	1.38990762701823	15471853
slr1978	0.991096016988575	15471853
sll0063a
slr0556	2.57172260740196	15471853
slr2073	0.48351544178542	15471853
slr0661	1.13143414518577	15471853
slr1508	0.419822826709117	15471853
slr1935
slr0181	1.38162631059931	15471853
sll1776	0.811997667956961	15471853
sll0947	0.701193144925174	15471853
slr0994	1.78058571830575	15471853
slr1609	0.910254040187229	15471853
slr1600	0.950268979777667	15471853
sll1841	1.03434852816121	15471853
sll0467	0.802987992837024	15471853
sll0851	0.647658055630894	15471853
slr0927	0.851234817014139	15471853
sll0226	1.29350894426952	15471853
sll0227	1.9068792243497	15471853
sll0065	0.906672230321144	15471853
slr0399	1.67876008526538	15471853
slr0303	0.797020759883298	15471853
slr0612	2.50018612709111	15471853
ssl3441	0.916250475200237	15471853
slr1239	0.592797201979532	15471853
slr1434	0.704260829506651	15471853
slr0264	1.02957595189296	15471853
sll1441	0.685970244657294	15471853
sll1584	0.807155427847513	15471853
sll0019	0.835674868341947	15471853
slr0958	1.04596081794604	15471853
slr0707	1.03700700279837	15471853
slr1207	2.21925566313264	15471853
sll0245	1.30860551872534	15471853
sll1768	1.29491262123986	15471853
slr1740	1.63370412368715	15471853
sll0455	0.794216659164588	15471853
slr1419	1.38916295992673	15471853
sll1643	0.910842898719798	15471853
sll0896	1.36651926514088	15471853
slr1030	1.024235126424	15471853
slr1263	0.694805641906659	15471853
slr0121	0.406406548695233	15471853
slr0120	1.44368881137451	15471853
sll1245	2.21984232226544	15471853
slr0383	1.25130947977385	15471853
slr0084	1.40936911190237	15471853
slr0623	0.638035190900965	15471853
slr1722	0.790833965037841	15471853
slr0417	1.36277517140505	15471853
sll0735	0.588723590105396	15471853
slr0186	0.973659476025132	15471853
slr1723	1.1650018936192	15471853
sll0230	0.823134971697651	15471853
slr0104	1.21994574053973	15471853
sll0753	0.751612928690725	15471853
slr0739	0.82283256782904	15471853
slr1394	1.05256531447516	15471853
sll1501	1.600635030977	15471853
slr1734	0.767520808353774	15471853
slr1843	0.571205978840321	15471853
slr1643	0.829135953094525	15471853
sll0750	1.46899413305566	15471853
sll1343
slr1461	1.274458726615	15471853
slr1257	1.39291887024666	15471853
slr0172	0.922650109076073	15471853
sll1522	1.24435079396599	15471853
slr1540	0.893730477437365	15471853
slr0652	1.70725482384821	15471853
sll1879	0.878541073230229	15471853
slr1796	1.07522585188505	15471853
sll1547	0.825242188276584	15471853
sll1109	0.584965770574463	15471853
slr0362	1.78509507917854	15471853
slr2035	1.10763877317543	15471853
slr0776	0.939646078353224	15471853
slr1517	1.25743764179457	15471853
slr1120	3.78325068343258	15471853
sll0336	1.28245095309967	15471853
sll0816	1.39760616810811	15471853
sll0018	0.924761557703631	15471853
slr0520	0.920765464802082	15471853
slr0519	0.8103713670312	15471853
slr0510	0.991981260559214	15471853
slr0065	1.19065693308382	15471853
sll1957	0.926832424556698	15471853
slr1363	0.767287476346109	15471853
sll0413	1.38976791416154	15471853
sll1430	1.03421237322732	15471853
slr1300	2.0626260621761	15471853
ssr2595	12.3689926819076	15471853
slr0748	0.936273543896059	15471853
sll1058	0.506219856452794	15471853
slr1055	0.592832617157345	15471853
slr2026	1.13250361381373	15471853
slr0783	0.780922821105284	15471853
sll1276	1.28378142009132	15471853
slr1900	1.03131463340602	15471853
sll0370	0.614725012103799	15471853
slr1949	1.41291411404984	15471853
slr1886	1.69037105342667	15471853
sll0584	0.919232687860991	15471853
sll0585
slr0921	1.20157146213543	15471853
sll0037	0.622461125333316	15471853
slr1229	1.55929113725347	15471853
sll1104	0.815712589890431	15471853
sll1270	0.567184739385324	15471853
slr1735	0.905463782689601	15471853
slr1880	0.771363745126489	15471853
sll0067	1.85590894591572	15471853
slr1747	2.71409626282604	15471853
slr0746	2.57114001140759	15471853
slr0304	1.02066042583965	15471853
sll0567	0.892652327802001	15471853
ssr2843	0.993878048848838	15471853
slr0245	1.27291185897033	15471853
slr1145	1.46370761190333	15471853
sll1636	0.851400229241825	15471853
sll0204	1.02808907684028	15471853
sll0033	0.791692234862145	15471853
slr0269	1.17556027976136	15471853
ssr2047	1.15138393326794	15471853
slr1846	1.16855769565697	15471853
ssr3122	1.21076171635912	15471853
slr1160	1.28312063042358	15471853
sll1752	4.24265538901907	15471853
slr1779	0.78770999423422	15471853
slr1780	0.793505554019644	15471853
slr0083	5·2	15699194
ssr1480	0.906121624041119	15471853
slr2019	1.1786958870516	15471853
slr0415	1.21226710812089	15471853
slr0883	0.840173649666115	15471853
sll1418	0.569456541707927	15471853
slr1426	1.21801640742755	15471853
sll0868	1.32748117739812	15471853
sll0765
slr1364	0.705807712620093	15471853
sll0506	1.22444213273576	15471853
sll0505	1.0574556352442	15471853
sll0504	0.39747362378482	15471853
slr0853	3.30613480000572	15471853
sll0020	2.3575096730096	15471853
slr1167	1.07148737320456	15471853
sll1129	1.38138554589147	15471853
slr1369	0.898030008450081	15471853
sll1683	1.03110547822049	15471853
slr1919	1.74089444042595	15471853
slr0081	0.749349891424174	15471853
sll0337	1.31691070953796	15471853
slr0361	0.800638903533227	15471853
slr0364	1.11640237849481	15471853
slr0867	1.24628117701856	15471853
sll1180	0.99914601154169	15471853
sll1676	0.748318281791013	15471853
sll0469	0.85202432187267	15471853
slr0592	1.59750275759548	15471853
slr1177	0.854890077604214	15471853
sll0932	1.83646348532922	15471853
sll1867	1.53853515199936	15471853
sll1009	0.509835522106564	15471853
slr2046	0.931116038585314	15471853
slr1816	1.0120052490501	15471853
sll1399	1.01541452806127	15471853
slr1638	1.77319516721079	15471853
sll0716	0.719487047722272	15471853
sll0603	0.714740205815522	15471853
sll1127	0.844864434718648	15471853
slr0769	1.20354235734656	15471853
sll0945	0.67168020959621	15471853
sll0066	1.55968532369437	15471853
slr1351	1.54561699100894	15471853
sll0899	0.711535534460588	15471853
sll0983	1.51708106114285	15471853
slr0444
sll0936	0.935921636501148	15471853
slr1718	0.879754092477256	15471853
sll0601	0.821778086300757	15471853
slr1910	0.591064751645607	15471853
slr1746	0.238787148405115	15471853
slr0611	2.82570677048481	15471853
sll0542	0.415067442209982	15471853
slr1699	1.10671975885633	15471853
sll0594	1.69764132719918	15471853
sll1394	1.57730578142036	15471853
sll1926	0.57438093577841	15471853
slr0615	1.03693433113997	15471853
ssr2551	1.20029774984488	15471853
slr1867	0.689870285198772	15471853
sll1498
ssr1600	1.10360344269446	15471853
slr0954	1.46142619167017	15471853
slr0955	2.52230481202655	15471853
ssr2087	0.824955516761567	15471853
slr0877	0.924784347244046	15471853
slr0603	1.10215041491539	15471853
sll0933	1.74430235097772	15471853
ssl1784	1.23634429434583	15471853
sll0876	0.877800243919139	15471853
slr0243	0.930455703734758	15471853
sll1868	1.49248800673499	15471853
slr0944	0.957329874235635	15471853
sll0274	1.11210931395404	15471853
sll0189	2.49430403829454	15471853
sll0708	0.946919599682311	15471853
sll0711	0.812880997713599	15471853
slr0438	0.875255017938351	15471853
sll1721	0.923964445708968	15471853
slr0774	0.973732889090485	15471853
slr0775	1.16574696400041	15471853
slr0784	0.596013928940198	15471853
sll1398	1.00883447219352	15471853
sll0558	0.909862216469692	15471853
sll1968	1.99380783089306	15471853
slr1756	3·8	15699194
slr1459	3.8	11779175
sll1631	1.17904164514195	15471853
slr1462	1.60506719917302	15471853
slr1366	1.11020757775286	15471853
slr1365	0.942734173980695	15471853
sll2009	0.861522676049132	15471853
sll2008	0.961292570615156	15471853
slr0116	1.04939519794413	15471853
sll1481	2.57133874482248	15471853
sll1482	1.86717136115211	15471853
sll0484	0.925204938871531	15471853
ssr3189	0.902728460042795	15471853
sll1664	1.47806123278804	15471853
sll1260
sll1261	1.29930861532865	15471853
slr0020	0.994744943028557	15471853
slr1679	1.91431434744634	15471853
slr0963	1.01678282060464	15471853
slr0220	0.729950590662841	15471853
sll1091	3.9	11779175
sll0034	0.900255594192429	15471853
slr1105	2·4	15699194
slr1636	1.42362743219301	15471853
slr0250	1.58707790683898	15471853
slr0251	1.85330130401219	15471853
slr0882	2.51309462858941	15471853
sll1513
sll0807	0.592559870893519	15471853
slr2094	0.455285825818592	15471853
slr1808	0.399641932884388	15471853
slr1176	0.784495717471917	15471853
sll0329	0.763165855383036	15471853
sll1479	0.657898764469141	15471853
sll0096	0.735184952282568	15471853
slr0452	0.3928810121545	15471853
sll1035	1.07636677181594	15471853
slr0502	0.754759021257777	15471853
slr1039	1.41560500944515	15471853
slr1228	1.15462028675416	15471853
slr1918
sll1988	0.893394807832773	15471853
slr0354	1.67285702967782	15471853
slr1195	1.33698133914434	15471853
slr0722	0.712822875720798	15471853
sll0875	1.18821330936528	15471853
slr1119	6.19800751247891	15471853
sll0402	1.28012636412595	15471853
slr2136	0.885963175711575	15471853
slr1751	3	11779175
sll0377	1.56171420715576	15471853
slr0356	0.886277049906093	15471853
slr1353	1.67504765966412	15471853
sll1022	4.7	11779175
slr0070	0.785778468050876	15471853
sll0887	1.10105045859371	15471853
slr1322	4·2	15699194
sll1214	0.482534032706408	15471853
sll0272	0.526327162445858	15471853
slr1099	1.217906591062	15471853
sll1910	0.601706233869199	15471853
ssr1558	1.1227868636115	15471853
slr1170	1.26764977990098	15471853
slr0022	1.5039831592071	15471853
sll1354	1.223999487656	15471853
sll1138	1.37538524135003	15471853
ssr1736	1.33993360379091	15471853
sll1060	1.54511892896085	15471853
sll0755	1.66818554136372	15471853
slr0993	1.30087892802749	15471853
slr0992	4.35128662043746	15471853
slr0216	0.887372278723645	15471853
slr1596	1.09982801824469	15471853
sll1390	0.863142544320763	15471853
slr0948	0.64548786826107	15471853
slr0649	0.896279233803444	15471853
sll1913	0.851059781648526	15471853
sll1290	1.05376494367895	15471853
ssr1399	1.49711731891803	15471853
ssr1398	1.16417842685195	15471853
sll1553	0.971498545121641	15471853
sll1967	1.35748951125051	15471853
sll0928	0.866429881190883	15471853
sll0509	1.35902062229377	15471853
sll1704	0.979171774154268	15471853
slr1628	1.15242430229189	15471853
ssr1528	1.19706765823315	15471853
slr0212	0.66697947689659	15471853
slr0032	0.880126661457001	15471853
slr1211	0.987445015987378	15471853
sll0549	3.20422319333333	15471853
slr1790
slr1343	0.862290195032413	15471853
sll0865	0.872343064078396	15471853
slr0001	1.30388055480187	15471853
slr0847	1.2174382902144	15471853
slr0848	1.07283269074337	15471853
slr0646	1.15941045637913	15471853
slr0013	0.896815049423083	15471853
slr1702	1.2047238057264	15471853
slr1665
sll1074	1.10358208570704	15471853
slr1349	0.864457420240966	15471853
slr0031	0.982935959786687	15471853
slr0477	0.868256521022792	15471853
sll0080	0.575292753785807	15471853
sll1894	1.1172821255972	15471853
sll0135	3·4	15699194
sll0861	1.12536000334201	15471853
sll0860	0.983874505287104	15471853
sll1932	1.4816539168269	15471853
sll0681	1.99667711182448	15471853
sll0682	1.53068459198965	15471853
sll0683	1.47645748007795	15471853
sll1382	1.58268043863671	15471853
sll1383	1.93745731569415	15471853
slr1560	0.751085009877528	15471853
ssr3184	1.09862220089633	15471853
sll0430	9.79760221426957	15471853
ssr1604	1.7132549047786	15471853
sll0221	1.50316334619697	15471853
sll1566	10.7	11779175
slr1455	0.929799548717018	15471853
sll0679	1.84110762283981	15471853
slr0688	1.39971822552801	15471853
sll0608	1.2347380752238	15471853
sll0609	1.56091991343336	15471853
ssr0390	0.201040603807756	15471853
slr1998	1.20989517547618	15471853
sll1945	0.941043065059946	15471853
slr2072	1.05867779360687	15471853
slr1577	1.13231633887201	15471853
ssr2142	1.05588946499048	15471853
slr1273	0.255491726311022	15471853
sll1275	0.569919404855991	15471853
slr0594	2.40635956896046	15471853
slr0228	3·8	15699194
slr0542	0.954070131395997	15471853
sll1414	0.822205584080402	15471853
ssl3379	1.26672341308725	15471853
sll0578	1.13858767574886	15471853
slr1202	1.56232918495572	15471853
slr2130	0.776737865126772	15471853
slr0351	0.537244278111136	15471853
sll1071	1.60143619540132	15471853
slr1395	0.929343643488437	15471853
slr0418	1.54894964543091	15471853
sll0622	0.821812280526046	15471853
slr1143	1.08590629354661	15471853
sll1606	0.95257600441979	15471853
slr1457	1.0818447756524	15471853
slr0655	0.638893440178145	15471853
sll1218	1.19986017629734	15471853
sll1600	1.15644394510993	15471853
slr2060	1.55671472341237	15471853
sll1599	1.17542171044408	15471853
sll1598	0.943205586714175	15471853
slr1822	1.10580545447245	15471853
slr1963	17.7530445033904	15471853
slr1964	0.696099902593265	15471853
sll1004	0.988939232765391	15471853
sll0310	0.955443490853906	15471853
ssl3364	2.71550282847826	15471853
sll1544	1.30529745459867	15471853
slr1094	1.46251049316808	15471853
slr1269	0.795822080968235	15471853
ssl3291	0.881193632952028	15471853
sll1464	1.56833691546827	15471853
slr2101	0.61380544526782	15471853
slr0574	0.904268828264616	15471853
sll1077	0.613051832132033	15471853
sll1078	0.804846874150987	15471853
sll1079	0.852638305922301	15471853
sll1080	1.11196670301802	15471853
sll1081	1.26869018132719	15471853
sll1082	1.23576097739003	15471853
sll0781	0.428877245049797	15471853
ssl1464	1.00464575097321	15471853
sll0787	0.981405396185665	15471853
sll0786	0.81953974691103	15471853
sll0785	0.990472433786959	15471853
sll0784	1.11759954825245	15471853
sll0783	1.00968563591092	15471853
slr0801	1.02128494318291	15471853
slr1535	0.626328936145111	15471853
sll1620	1.88259850064234	15471853
ssl0601	1.47878854227652	15471853
sll1867	1.53853515199936	15471853
sll1263	0.455658832159177	15471853
slr1884	1.41526895904911	15471853
slr0795	0.977515474461391	15471853
slr0270	2.42416081001709	15471853
sll0078	1.02214021755072	15471853
sll0593	0.6673264608208	15471853
sll1760	0.664081811412117	15471853
slr0659	0.750010208186286	15471853
sll1969	1.34624302128101	15471853
slr1626	1.06182934987027	15471853
sll0373	1.78310234010846	15471853
slr0329	1.42103664615863	15471853
sll1586	0.900426131954915	15471853
sll1702	0.98972950981275	15471853
slr1771	1.56710523798977	15471853
sll0158	0.713169408655353	15471853
slr0536
sll0456	0.848263442952075	15471853
sll0199	0.896922289143361	15471853
sll1796	1.27845146481321	15471853
slr1641	18.1317982322854	15471853
slr0608	0.596413533516022	15471853
slr1946	1.9025808694912	15471853
slr1186	1.28413693824376	15471853
slr0732	0.922361931295884	15471853
slr1023	0.984490984580038	15471853
ssl2595	1.22919166333194	15471853
slr0966	1.07505499048674	15471853
slr0815	1.58945216664548	15471853
slr0406	1.0975235341016	15471853
sll0834	0.794127549576013	15471853
slr0681	0.39436022397286	15471853
sll1485	1.09053110652872	15471853
sll1486	0.939509562929372	15471853
sll0813	1.36822856214679	15471853
slr2082	0.598775523732516	15471853
slr2083	0.69811643643788	15471853
sll1902	1.06587383896752	15471853
sll0848	1.43205798790489	15471853
slr1204	17.2610967117278	15471853
sll1095	2.21461830530145	15471853
slr0092	1.56545887822673	15471853
sll0286	1.00809203041892	15471853
slr1149	1.22238629562257	15471853
sll0900	0.811808258295765	15471853
sll1019	1.58994560272162	15471853
sll1878	1.19182275976482	15471853
slr0709	0.92832225839835	15471853
slr1768	0.936471659909253	15471853
slr0929	1.26580501337862	15471853
sll1626	1.2	11779175
sll0902	0.969681204825507	15471853
sll1463	2·0	15699194
slr0066	1.04154271714119	15471853
sll1775	0.731735952177618	15471853
sll0099	1.00561826027914	15471853
slr1236	1.95134657849219	15471853
slr0400	1.00204439783579	15471853
sll0454
sll1108	0.72628599746163	15471853
sll1656	0.842526027848931	15471853
slr1882	2.1670823189366	15471853
sll0635	1.55386751318485	15471853
ssr0102	0.807078994599701	15471853
slr0404	1.48194195357871	15471853
sll1489	0.634158188371327	15471853
sll1198	0.723929384539742	15471853
slr0321	1.57043618079818	15471853
sll1618	1.56462901522357	15471853
sll1150	0.888245281001469	15471853
slr2047	0.987666895369702	15471853
ssr0482	1.10462625044851	15471853
slr1531	0.968788871123109	15471853
sll0169	2.65341380194513	15471853
slr1934	0.640444088574241	15471853
sll0844	1.39115112212262	15471853
slr0819	0.857065895308185	15471853
slr0058	2.18574647151462	15471853
slr1761	0.54826714488388	15471853
slr0546	0.956669134890019	15471853
slr1096	0.86255224864202	15471853
slr1673	0.742470118522558	15471853
slr0017	0.540295210882898	15471853
slr1022	0.614843081891425	15471853
sll1612	1.10021951057911	15471853
sll0301	1.64208402070942	15471853
slr0806	1.55032031830884	15471853
slr1237	0.721296127173378	15471853
sll0996	0.989727888485808	15471853
slr1874	0.721431581179523	15471853
sll1632	0.875824392972834	15471853
sll1633	1.12789763182873	15471853
slr0526	1.23715425720776	15471853
sll1917	1.21058307997651	15471853
slr1972	1.51742845139626	15471853
slr0164	0.942235773870414	15471853
slr0165	0.957137627151408	15471853
sll1363	1.04841857789374	15471853
slr1925	1.35388840494997	15471853
sll1535	0.381645463719845	15471853
sll1534	0.603456661977805	15471853
slr0638	1.33013083876257	15471853
sll1653	1.64969703047624	15471853
sll1893	0.990764909529841	15471853
ssr2998	1.23317413131072	15471853
slr0056	1.08551390204737	15471853
sll0002	1.18705855750523	15471853
slr0679	1.20729370948932	15471853
slr0324	0.911246653790112	15471853
slr0604	1.20996106304428	15471853
ssl2667	1.40497371569886	15471853
sll1162	0.606190213666225	15471853
slr2143	1.12985881480079	15471853
slr0528	0.570164838394589	15471853
ssr1391	0.993170001835966	15471853
ssl0331	1.13043643540068	15471853
slr0469	1.46163082233964	15471853
sll1040	2.28026083102947	15471853
sll0905	3.6	11779175
sll0871	1.20266773478576	15471853
slr0618	1.19691545252236	15471853
ssr1041	1.3152462693308	15471853
slr1302	0.890669168190014	15471853
sll0027	0.922996477919152	15471853
sll0026	0.727208620443166	15471853
slr0012	0.289402683108222	15471853
slr0009	0.249081772521973	15471853
sll1029	0.351391354046638	15471853
slr0169	1.38435570048132	15471853
slr0750	0.368222519652418	15471853
slr0772	0.27735798708033	15471853
slr0749	0.178710594231053	15471853
slr0506	0.717372888439355	15471853
smr0005	0.473590967233492	15471853
slr1097	0.757771940770192	15471853
sll0809	1.61126576477839	15471853
sll0528	40.3778222627056	15471853
sll0356	1.34205118738199	15471853
slr0426	1.21613848624448	15471853
slr0315	0.941295823673717	15471853
sll0728	0.856750643137891	15471853
sll0209	1.23142007414421	15471853
sll0208	2·2	15699194
slr0596	1.80818999848669	15471853
slr1984	0.869674413168843	15471853
sll2002	0.749834319855575	15471853
slr1573	1.33473788903469	15471853
sll0175	1.25061625906419	15471853
slr2088	0.780022302433679	15471853
slr0839	0.987120076043112	15471853
sll0829	1.59525882495977	15471853
slr0260	0.861074189105501	15471853
sll0144	0.849678294066815	15471853
sll0145	0.896125248014243	15471853
slr0607	1.04033105291883	15471853
slr1793	0.757327168026743	15471853
sll1833	0.941179621237826	15471853
slr0959	10.7866457993987	15471853
slr1124	0.472613900813946	15471853
sll1018	1.0398918599345	15471853
sll0827	1.30914137989929	15471853
ssl3044	10.9313616334318	15471853
slr1622
sll1425	1.20805223789503	15471853
slr1645	0.965627939302327	15471853
sll1823	3·3	15699194
slr0537	0.763383836945829	15471853
slr1034
slr0575	0.726817375178179	15471853
slr1898	1.92352746617736	15471853
sll0270	1.25630720477476	15471853
slr0653	3.8	11779175
slr1887	1.00025944028159	15471853
slr0919	1.05538210019228	15471853
sll1880	0.950663455195855	15471853
ssl2296	1.08818298239917	15471853
slr0609	0.873785145263413	15471853
slr1295	1.11713660960642	15471853
slr0327	1.52189353513793	15471853
slr1411	1.29681396726009	15471853
sll1738	2.03863086827988	15471853
slr1122	1.32174494965521	15471853
sll1854	2.41092553258975	15471853
sll0404	0.705113889711571	15471853
sll0017	0.914430756759878	15471853
slr1926	1.38187761017996	15471853
slr0039	0.936361996384404	15471853
sll1376	1.10582276433189	15471853
sll0555	1.10148294330859	15471853
sll1740	1.93056015638412	15471853
sll0179	1.32105066825725	15471853
sll0556	2.60580838478081	15471853
ssl2781	0.69098983972729	15471853
slr0624	0.804301300813235	15471853
sll1533	0.342141927802504	15471853
slr0807	0.849200791472331	15471853
sll0819	4.5	11779175
sml0008	0.240152091251293	15471853
slr1123	1.08638307835276	15471853
slr0880	0.947639104399296	15471853
sll0194	1.0829177205644	15471853
slr0598	1.27994243220414	15471853
sll1316	0.475277726577711	15471853
sll1317	4·1	15699194
sll1187	1.08315269257429	15471853
slr0239	1.15939175288252	15471853
sll1546	0.602655699454349	15471853
slr0926	0.704012657860113	15471853
slr1534	1.16808175143223	15471853
slr0951	1.37420673471226	15471853
slr0606	1.09421700655169	15471853
sll0993	1.10010057609855	15471853
slr0886	0.744914444941205	15471853
sll0416	6.2	11779175
sll0760	1.45833188119685	15471853
sll0759	1.32496494301533	15471853
sll1899	0.791304815666225	15471853
sll1898	0.763831161698623	15471853
slr1136	0.647548870378511	15471853
slr1137	0.637899069462815	15471853
slr1138	0.790025833801293	15471853
sll0300	1.01000061891448	15471853
sll1142	1.38438968038283	15471853
slr1520	1.33049053953306	15471853
sll1500	1.16841163975181	15471853
sll1372	1.40916366830001	15471853
slr2058	1.15353503174615	15471853
sll0223	0.846537445647651	15471853
slr0544	2.38539754622901	15471853
sll0396	1.19147588786891	15471853
sll1655	0.967831959629002	15471853
sll0938	3.23720027255631	15471853
slr1139	1.14148123474418	15471853
sll0617	0.917839400780857	15471853
slr1820	1.20172053693217	15471853
slr1166	0.732482841979086	15471853
sll0355	1.26071825519414	15471853
slr0021	0.944771029149961	15471853
sll0109
smr0011	1.80835661740987	15471853
slr1470	1.35846068483495	15471853
slr1471	1.45868339471426	15471853
slr0816	1.61306597283224	15471853
slr0480	1.08218217835887	15471853
slr1703	0.969952297420402	15471853
slr1821	1.09469621615944	15471853
slr0628	1.67465294449317	15471853
sll1043	0.872518483057187	15471853
sll0895	1.28826183532759	15471853
sll0818	0.994267114203954	15471853
slr1557	1.05490138352745	15471853
slr1106	1.74245433449792	15471853
sll1188	1.1372259221861	15471853
sll1867	1.53853515199936	15471853
slr1705	0.871215745698218	15471853
slr0605	1.60884512206753	15471853
sll1925	0.782397146423736	15471853
sll0912	0.786833121204262	15471853
slr1090	0.923673234623701	15471853
slr1224	1.09706567484495	15471853
sll1772	1.08878616081502	15471853
sll1994	0.606489480878118	15471853
slr0093	9.6	11779175
sll1112	2.89407985390155	15471853
sll0842	1.3625839842884	15471853
slr1672	0.851958343639273	15471853
sll1085	4.30842617230299	15471853
slr0091
slr1536	0.88245102109806	15471853
slr1800	1.38318812930186	15471853
ssr2831	0.593703864762449	15471853
slr1689	0.309208164857058	15471853
slr1938	1.11478883072718	15471853
sll0626	0.920580924103208	15471853
slr0343	0.750474325836106	15471853
slr0342	0.610887788990346	15471853
sll0288	1.07419654873768	15471853
sll0289	0.951892490835352	15471853
ssl0546	0.931722687653661	15471853
sll1866	1.02012421962118	15471853
sll1237	1.67501210604032	15471853
slr1197	1.71747213200342	15471853
sll0410	1.30871666907241	15471853
slr0244	0.317163113377883	15471853
sml0003	0.76164102286895	15471853
slr0906	0.32690976391367	15471853
smr0001	0.47182545427398	15471853
slr0780	1.5285326540907	15471853
slr1356	1.02440855502555	15471853
slr1762	1.20424450851142	15471853
sll0927	3·4	15699194
slr1420
ssr1698	0.719247196566225	15471853
sll1580	3.4	11779175
sll1577	3.4	11779175
sll1578	0.242876310420226	15471853
slr1649	1.08595284689454	15471853
slr1878	1.13071484268204	15471853
slr0328	2.5703005890553	15471853
sll1249	1.22417974145195	15471853
slr0423	15.045888108066	15471853
slr0838	0.971560762504653	15471853
slr1503	1.10169598406755	15471853
sll0192	0.750712478620278	15471853
sll0320	1.10128308015377	15471853
slr0589	1.87221160938223	15471853
sll1185	0.44682405297605	15471853
slr0067	0.637993807142865	15471853
slr1285	7.88564192094598	15471853
slr0737	5.8	11779175
slr0738	0.392541334662809	15471853
slr0990	2.54868651874117	15471853
sll0920	0.802097275819957	15471853
sll1277	1.69407209038382	15471853
slr1717	1.47644928201531	15471853
sll1536	0.990039773460701	15471853
sll0864	1.18052923074233	15471853
slr1563	1.08693172272362	15471853
slr1293	1.54905852129662	15471853
slr2081	0.891551133709892	15471853
slr1495	1.18705486504866	15471853
ssr0332	0.950663343008571	15471853
slr1583	1.13864313463645	15471853
sll0569	0.924995552711552	15471853
sll0295	0.784432318448354	15471853
slr0692	1.0016071666614	15471853
sll0031	1.16395323859717	15471853
sll1262	0.496297324423438	15471853
sll1799	3	11779175
sll1800	1.11520486129553	15471853
sll1801	1.12886581007766	15471853
sll1802	1.10222548423717	15471853
ssl3432	0.995733260260434	15471853
sll1803	1.1050719802683	15471853
sll1804	0.985953427730589	15471853
sll1805	1.00921644169761	15471853
ssl3436	1.06292803749584	15471853
ssl3437	1.0468089978375	15471853
sll1806	0.986820256754035	15471853
sll1807	1.17988791264417	15471853
sll1808	1.05928039884915	15471853
sll1809	1.03815553859216	15471853
sll1810	1.28087194930828	15471853
sll1811	0.982292490042581	15471853
sll1812	1.23313671389722	15471853
sll1813	1.29482743831904	15471853
sll1814	0.960220719388882	15471853
sll1815	0.862454773028108	15471853
sml0006	1.57616287880422	15471853
sll1816	1.46080717981215	15471853
sll1817	1.30637301678296	15471853
sll1818	3·8	15699194
sll1819	1.35834634966253	15471853
sll1820	1.1388934685963	15471853
sll1821	1.2081034799351	15471853
sll1822	1.6336038232943	15471853
ssl3445	1.79418933592255	15471853
sll1110	0.907687839379179	15471853
sll1193	1.11480728077956	15471853
slr0827	0.353311590884324	15471853
sll0822	1.07382945611738	15471853
sll0854	0.879204818335562	15471853
slr1474	1.62723369178551	15471853
slr1655	0.501144330682892	15471853
slr2131	1.58838767168122	15471853
sll0497	0.833754581384475	15471853
slr1835	0.311047662950087	15471853
slr1834	0.274956817301287	15471853
slr1624	0.872644320322412	15471853
slr0969	1.16215431144008	15471853
slr1598	1.22986276102251	15471853
sll1499	1.09203153536934	15471853
slr0280	1.06022165210897	15471853
sll1096	1.37727450544178	15471853
sll1097	1.93988266309344	15471853
sll1098	0.745778388270845	15471853
sll1099	0.686863927868131	15471853
sll1101	1.20741720453311	15471853
sll0195	1.48498498014284	15471853
sll0418	1.94646852946933	15471853
sll1662	1.2161137263371	15471853
sll2013	2.23959832714362	15471853
slr1130	1.86931418342821	15471853
slr1129	1.8110570638298	15471853
sll1084	1.23611479904847	15471853
sll0480
ssr2723	1.70308565297132	15471853
slr0320	1.34288896312527	15471853
sll1867	1.53853515199936	15471853
sll0180	0.643363512909564	15471853
slr0242	0.904746567053803	15471853
slr0812	1.43128597382313	15471853
slr1791	1.46150277706745	15471853
slr1743	2.83885708464246	15471853
slr1521	1.50422897425208	15471853
sll0640	1.38567732351652	15471853
slr1509	0.583706314713882	15471853
sll0493	1.13083848527978	15471853
slr1179	1.1811726570275	15471853
slr0864	0.764488261481732	15471853
ssl1633	7.58261581260218	15471853
sll1329	1.21167457295412	15471853
slr1270	1.14515875471176	15471853
slr2030	1.41085042510091	15471853
sll0210	1.38735239651761	15471853
slr1990	1.83929970103261	15471853
sll1194	0.946843978584414	15471853
sll0631	1.30256257413767	15471853
slr0565	1.69681446321273	15471853
slr0082	3·0	15699194
sll1242	1.0328025834228	15471853
slr0651	1.48058956066997	15471853
slr0656	1.00248884319255	15471853
slr0078	1.33893888175639	15471853
sll1669	1.13488815271298	15471853
ssl3829	1.47682735851133	15471853
sll1123	1.37039904898532	15471853
sll1545	0.799798683114768	15471853
ssl1417	1.16918271740731	15471853
sll0754	1.55639382523797	15471853
sll1538	0.844066003636828	15471853
slr0626	1.82230492117636	15471853
sll0166	0.755928022730149	15471853
slr0941	1.10581079754856	15471853
slr0940	1.10387918571973	15471853
slr1417	2.26746146009549	15471853
sll1979	0.665771036654581	15471853
slr1384	1.40484499055154	15471853
slr1223	0.919582526088259	15471853
ssl1690	1.04696518115766	15471853
sll1946	0.926655035822112	15471853
slr1842	0.683555481036586	15471853
slr1908	0.27568738556425	15471853
sll2003	1.13903403917192	15471853
sll1352	1.03627493888749	15471853
slr0927	0.851234817014139	15471853
ssl1972	0.816480079892032	15471853
sll1623	1.79067540651346	15471853
slr0115	0.888515446131858	15471853
slr0446	1.1170547014454	15471853
slr0379	0.837311090139971	15471853
slr1950	1.7926934912726	15471853
slr0823	0.907832433488748	15471853
slr0448	0.929908129028226	15471853
slr0947	0.501720921994454	15471853
slr1510	1.21671134397008	15471853
slr1511	0.722925728039067	15471853
slr2023	1.25625552228726	15471853
sll1848	0.965799065817889	15471853
sll1063	1.27268287594997	15471853
ssr1425	1.62049018638268	15471853
sll0825	1.11511123214287	15471853
slr0193	1.34423881612172	15471853
slr1255	1.22583927755974	15471853
slr1254	1.80814895552781	15471853
slr1623	0.750129736358845	15471853
slr1660	1.01260293096951	15471853
sll0998	0.71022433186449	15471853
slr1599	1.23968836956698	15471853
slr0844	1.00061239285479	15471853
slr0331	0.610794794239731	15471853
slr1530	0.921871210559966	15471853
sll1558	1.8511589427745	15471853
slr2141
ssl0564	0.951815200035991	15471853
slr0698	0.7496321331775	15471853
sll1415	0.973365323374091	15471853
sll0522	0.848351482173406	15471853
sll0521	0.670730382013633	15471853
sll0520	0.90670983485229	15471853
sll0519	0.74930919527645	15471853
sll0401	1.09507928805755	15471853
sll0400	0.649766922045257	15471853
slr1579	0.829377360033698	15471853
slr0192	1.53008225373403	15471853
sll1670	1.85540441285823	15471853
slr0543	0.895708617359431	15471853
sll0564	0.581200481458718	15471853
sll0546	0.835110666719496	15471853
slr0676	1.67585137652456	15471853
sll0597	0.888443651738647	15471853
sll0901	0.93102695123592	15471853
slr0525	1.10120103533773	15471853
slr1592	1.79020540523366	15471853
slr1783	0.885896722563984	15471853
slr0387	2.06479468256678	15471853
sll1144	2.42250006588289	15471853
slr0261	0.751279693759103	15471853
slr0204	1.31223868726475	15471853
slr0492	1.2821329010306	15471853
sll0409	1.22767890725559	15471853
slr1518	0.703778121373779	15471853
slr0817	1.05207069634099	15471853
slr1238	1.5680641166153	15471853
ssr2061	1.65392197778887	15471853
sll1865	1.16593487518131	15471853
ssr0109	1.26407704435728	15471853
slr0053	1.49241556224726	15471853
slr0054	1.58371217751819	15471853
slr0055	1.87715334905533	15471853
slr2005	1.29837599326119	15471853
sll1958	0.842067172210354	15471853
sll0502	0.907296857328571	15471853
slr0936	1.12278674713912	15471853
slr0360	0.758480187335112	15471853
sll1615	1.17133500406728	15471853
sll0298	1.2743772090458	15471853
slr1325	0.399052128460106	15471853
sll1927	0.866106121223858	15471853
slr1629	0.578691411896792	15471853
slr0267	0.952683417501755	15471853
sll1654	0.958228405990999	15471853
slr0394	0.619416870002901	15471853
slr0229	1.43637197546883	15471853
slr2144	1.21299464518084	15471853
slr1656	0.836571620223346	15471853
sll1713	0.325222072381978	15471853
sll0183	1.02183147565995	15471853
slr1277	4.9	11779175
slr1418	1.42913522041365	15471853
slr0080	1.70812292325184	15471853
sll1746	0.892445598684579	15471853
sll1745	0.697929258872723	15471853
sll1744	1.50760592817025	15471853
sll1743	1.84056696217624	15471853
sll1742	2.31652823787084	15471853
ssl3335	1.78069150526085	15471853
slr0156	1.80695947974892	15471853
slr0381	4.89369898498251	15471853
slr0752	0.555149516427829	15471853
sll1770	1.72961391257867	15471853
sll1883	1.1972460948427	15471853
slr0553	1.75336237594244	15471853
sll1435	0.863472022522392	15471853
sll1852
slr0662	1.24244067884007	15471853
sll0362	0.831052989066787	15471853
sll1366	0.839299347467002	15471853
slr1429	1.96682783119405	15471853
slr0325	1.18480738883083	15471853
sll1514	97.4053672793469	15471853
sll0550	0.864532161413761	15471853
sll1521	0.926908736254022	15471853
sll1512	1.95240676888965	15471853
sll1773	2.08920633966886	15471853
slr0293	1.51079696431454	15471853
slr0879	0.912790147089056	15471853
slr0580	1.79361143754914	15471853
sll0541	1.41115119862126	15471853
sll1244	1.60806134293955	15471853
slr0833	0.900403589351914	15471853
sll0202	1.00661455312371	15471853
sll1942	0.643927457944245	15471853
sll1797	4.36844691302955	15471853
sll1209	0.934906997877217	15471853
sll0654	0.989504598739834	15471853
slr0305	0.899719275284672	15471853
slr0610	1.03817585482178	15471853
slr1174	2.41157762994523	15471853
slr1901	1.64724975341186	15471853
slr0557	0.869392306749788	15471853
sll1937	1.00348866817685	15471853
sll0157	3.79109703667068	15471853
sll0924	1.62418599924984	15471853
sll1005	0.930804611596956	15471853
sll0228	1.934498223148	15471853
sll0171	0.888123186235934	15471853
slr1720	1.07833989881728	15471853
sll0184	2.12243748710958	15471853
sll1443	0.838232255145886	15471853
sll2011	1.30901041565555	15471853
slr0527	1.70994542920968	15471853
slr1979	0.983111015782814	15471853
sll0374	3.3867405372614	15471853
sll0764	2.3081937721775	15471853
slr1201	1.74441421305194	15471853
slr1200	1.78928474237732	15471853
slr0447	0.644058662596624	15471853
sll0643	0.890063831120824	15471853
slr1899
slr1219	1.19181604869287	15471853
sll1639	1.1858225403812	15471853
slr1256	1.26412170526273	15471853
sll0420	1.29453738038929	15471853
sll1750	0.632878099318327	15471853
sll0335	1.4641137698639	15471853
sll1039	1.1859826604865	15471853
sll1233	1.19317875990397	15471853
slr0901	2.05611634585538	15471853
sll1454	3.28727900612199	15471853
sll1455	1.33851375217626	15471853
slr0051	1.13411967856029	15471853
slr0902	1.64038341605898	15471853
slr0900	2.14946185979602	15471853
slr0903	1.767747711406	15471853
sll0378	1.59284261731464	15471853
slr0898	4·2	15699194
slr2043	1.02472224435925	15471853
slr0143	0.893987994930861	15471853
sll1453	3.5	11779175
sll1451	5·7	15699194
slr0899	1.90490039079346	15471853
sll1634	4.27274084496913	15471853
sll1671	1.67206157141224	15471853
sll0290	0.621064762368018	15471853
slr1652	0.841051809499847	15471853
slr0665	0.751824851052376	15471853
sll1864	6.1	11779175
sll0424	1.48816042190649	15471853
slr0728	0.840091182816527	15471853
sll0070	0.942928269365724	15471853
sll1638	0.754416532211753	15471853
slr0734	1.36121421603933	15471853
sll0680	2.14264106868222	15471853
sll0170	11.5	11779175
slr1559	1.1789459361191	15471853
sll1767	1.07409176329812	15471853
slr0585	0.988437511571913	15471853
ssl0242	1.72043025558265	15471853
sll0657	0.724992167413172	15471853
slr0861	1.12275668762902	15471853
sll0045	1.75851627687242	15471853
slr1506	0.280176711297751	15471853
slr1844	1.12930203535276	15471853
sll1520	0.904106250204796	15471853
sll0005	6.37404999474544	15471853
sll1507	2.26616269324713	15471853
sll1172	1.12687882534844	15471853
